# Supplementary material for: The Burden and Etiology of Community-Onset Pneumonia in the Aging Japanese Population: A Multicenter Prospective Study
Source: PLoS One. 2015 Mar 30;10(3):e0122247. doi: 10.1371/journal.pone.0122247 (PMC4378946; doi:10.1371/journal.pone.0122247)
Supplement: S1 Database — (XLSX) [file pone.0122247.s001.xlsx]

## Sheet: Sheet1
id	sex	agegp	died	under	ppv	symp_durgp	curbgp	cap	smoking	preant	uad_sp	infa	hmpv	rsv	rhino	anyvirus	othervirus	pcr_sp	pcr_hi	pcr_mc	pcr_mp	pcr_cp	pcr_lp	cult_sp	cult_hi	cult_mc	cult_sa	cult_kp	cult_ec	cult_pa	bld_sp	bld_hi	bld_ec	bld_kp	bld_sa
110001	1	2	0	1	0	1	1	1	1	0	0	0	0	0	0	0	0	0	1	0	0	0	0	0	1	0	0	0	0	0	0	0	0	0	0
110002	0	2	0	1	1	1	1	1	0	0	0	0	0	0	0	0	0	1	0	0	0	0	0	1	0	0	0	0	0	0	0	0	0	0	0
110003	1	2	0	1	0	1	1	1	1	1	0	0	1	0	0	1	0	1	0	0	0	0	0	0	0	0	0	0	0	0	0	0	0	0	0
110004	0	3	0	1	0	1	1	1	1	0	0	0	0	0	0	0	0	1	0	0	0	0	0	1	0	0	0	0	0	0	0	0	0	0	0
110005	0	4	0	1	2	1	1	1	0	0	0	0	1	0	0	1	0	0	0	0	0	0	0	0	0	0	0	1	0	0	0	0	0	0	0
110006	0	5	0	1	0	1	1	2	0	0	0	0	0	0	0	0	0	1	0	0	0	0	0	0	0	0	0	0	0	0
110007	1	4	0	1	0	1	1	1	1	0	0	0	0	0	0	0	0	0	0	0	0	0	0	0	0	0	0	0	0	0	0	0	0	0	0
110008	1	5	0	1	1	1	1	1	1	0	0	0	0	1	0	1	0	0	0	0	0	0	0	0	0	0	0	0	0	0	0	0	0	0	0
110009	1	5	0	1	2	1	1	2	0	0	0													0	0	0	0	0	0	0	0	0	0	0	0
110011	0	5	0	1	0	1	1	2	0	0	0	1	0	0	0	1	0	0	0	1	0	0	0	0	0	0	0	0	0	0	0	0	0	0	0
110012	1	4	0	1	0	1	1	1	1	0	0	0	0	0	0	0	0	0	0	0	0	0	0	0	0	0	0	0	0	0	0	0	0	0	0
110013	1	1	0	0	0	1	1	1	0	0		0	0	1	0	1	0	0	1	0	0	0	0	0	1	0	0	0	0	0	0	0	0	0	0
110014	1	5	0	1	1	1	1	1	1	1	0	0	0	1	0	1	0	0	0	0	0	0	0	0	0	0	0	0	0	0	0	0	0	0	0
110015	1	5	1	1	0	1	1	2	1	0		0	0	0	0	0	0	0	0	0	0	0	0	0	0	0	0	0	0	0
110016	1	4	0	1	2	1	1	1	1	0	0	0	0	0	0	0	0	0	0	0	0	0	0	0	0	0	0	0	0	0
110017	0	5	0	1	2	1	1	2	0	1	1	0	0	0	0	0	0	1	0	1	0	0	0	1	0	0	0	0	0	0	0	0	0	0	0
110018	0	5	0	1	0	1	1	1	0	0	0	1	0	0	0	1	0	1	0	0	0	1	0	0	0	0	0	0	0	0
110021	1	4	0	1	0	1	1	2	2	0	0	0	0	0	0	0	0	0	0	0	0	0	0	0	0	0	0	0	0	0
110022	0	4	0	1	0	2	1	2	0	0		0	0	0	0	0	0	0	0	0	0	0	0	0	0	0	0	0	0	0	0	0	0	0	0
110023	0	1	0	1	0	2	1	1	0	1	0	0	0	0	1	1	0	0	0	0	1	0	0	0	0	0	0	0	0	0
110024	0	5	1	1	0	2	1	2	1	0	0	0	0	0	0	0	0	0	0	0	0	0	0	0	0	0	0	0	1	0	0	0	0	0	0
110025	1	4	0	1	0	1	1	1	1	0	0	0	0	0	0	0	0	0	0	1	0	0	0	0	0	0	0	0	0	0	0	0	0	0	0
110026	0	1	0	1	2	2	1	1	0	1	0	0	0	0	0	0	0	0	0	0	0	1	0	0	0	0	0	0	0	0
110027	1	5	0	1	0	1	1	1	0	0	0	0	0	0	0	0	0	0	0	0	0	0	0	0	0	0	0	0	0	0	0	0	0	0	0
110028	1	4	0	1	0	1	1	1	0	0	0	0	0	0	0	0	0	0	0	0	0	0	0	0	0	0	0	0	0	0
110029	0	5	0	1	0	2	1	2	0	0		1	0	0	0	1	0	0	1	0	0	0	0	0	1	0	0	0	0	0
110030	1	5	0	1	2	1	1	2	0	0	0	0	0	0	0	0	0	0	0	0	0	0	0	0	0	0	1	0	0	0
110031	0	4	0	1	1	1	1	1	0	0	0													0	0	0	1	0	0	0	0	0	0	0	0
110032	0	5	0	1	2	2	1	2	0	1	0													0	1	0	0	0	0	0	0	0	0	0	0
110033	0	3	0	1	0	1	1	1	1	0														0	1	0	0	0	0	0	0	0	0	0	0
110035	1	4	0	1	0	2	2	1	0	1	0													0	0	0	1	0	0	0	0	0	0	0	0
110036	0	2	0	1	0	1	1	2	1	0														1	0	0	0	0	0	0	0	0	0	0	0
110038	1	4	0	1	0	2	1	2	1	0														0	0	0	1	0	0	0	0	0	0	0	0
110039	1	4	0	1	0	1	1	1	1	0		0	0	1	0	1	0	0	0	0	0	0	0	0	0	0	0	0	0	0
110040	0	4	0	1	0	1	1	1	1	0	0	0	0	0	0	0	0	0	0	1	0	0	0	0	0	0	1	0	0	0
110041	0	4	0	1	2	2	1	1	1	0		0	0	0	0	0	0	0	0	0	0	0	0	0	0	0	1	0	0	0	0	0	0	0	0
110042	1	5	0	1	0	2	1	1	1	0														0	0	0	1	0	0	0
110043	1	1	0	1	2	1	1	1	1	0																0					0	0	0	0	0
110044	0	5	0	1	0	1	1	1	0	0	0	0	0	0	0	0	0	0	0	0	0	0	0	0	0	0	0	0	1	0
110045	0	4	0	1	0	1	2	1	0	0	0	0	0	0	0	0	0	0	0	0	0	0	0	0	0	0	1	0	0	0	0	0	0	0	0
110046	0	4	0	1	1	1	1	2	0	0	0	0	0	1	0	1	0	0	0	0	0	0	0	0	0	0	0	0	0	0
110047	1	2	0	1	0	1	1	1	1	0	0	0	0	0	0	0	0	0	0	0	0	0	0	0	0	0	0	0	0	0	0	0	0	0	0
110048	0	5	0	1	1	1	1	2	0	0	0	1	0	0	0	1	0	0	0	0	0	0	0	0	0	0	0	0	0	0	0	0	0	0	0
110050	1	4	0	1	0	1	1	2	0	1	0													0	0	0	0	0	0	0	0	0	0	0	0
110051	0	5	0	1	2	1	1	1	0	2	0	0	0	0	0	0	0	0	0	1	0	0	0	0	0	0	0	0	0	0	0	0	0	0	0
110052	0	4	0	1	1	1	1	1	0	1	0	0	0	0	0	0	0	0	0	0	0	0	0	0	0	0	1	0	0	0	0	0	0	0	0
110054	1	5	0	1	0	1	1	1	1	0	0	0	0	0	1	1	0	1	0	0	0	0	0	1	0	0	0	0	0	0	0	0	0	0	0
110055	1	4	0	1	0	1	1	1	1	0	0	0	0	0	0	0	0	0	0	0	0	0	0	0	0	0	0	0	1	0
110056	0	4	0	1	0	1	1	1	0	0	1	0	0	1	0	1	0	1	0	0	0	0	0	1	0	0	0	0	0	0	0	0	0	0	0
110058	0	3	0	1	0	1	1	1	1	1	1	0	0	0	0	1	1	1	1	0	0	0	0	0	0	0	0	0	0	0	0	0	0	0	0
110059	1	4	1	1	2	1	1	2	2	0		0	0	0	0	0	0	0	0	0	0	0	0	0	0	0	0	0	1	0	0	0	0	0	0
110060	0	5	0	1	0	1	1	1	0	0	1	0	0	1	0	1	0	0	0	0	0	0	0	0	0	0	0	0	0	0
110061	1	4	0	1	2	1	1	2	1	0														0	0	1	0	0	0	0
110062	1	5	0	1	2	1	1	2	1	0	0	0	0	0	0	0	0	0	0	0	0	0	0	0	0	0	0	0	0	0
110063	1	5	0	1	0	1	2	1	2	0		0	0	0	0	0	0	0	0	0	0	0	0	0	0	0	0	0	0	0	0	0	0	0	0
110064	1	4	0	1	1	1	1	2	1	0	0	0	0	0	0	1	1	0	0	0	0	0	0	0	0	0	0	0	0	0	0	0	0	0	0
110065	0	5	0	1	2	1	1	2	0	0		0	0	1	0	1	0	1	0	0	0	0	0	0	0	0	0	0	0	0	0	0	0	0	0
110066	1	5	0	1	1	1	1	1	0	0	0	0	0	0	0	0	0	0	0	0	0	0	0	0	0	0	0	0	1	0	0	0	0	0	0
110068	1	5	0	1	0	1	2	2	1	0		0	0	0	0	0	0	0	0	0	0	0	0	0	0	0	0	1	0	0	0	0	0	0	0
110069	1	4	0	1	0	1	1	1	0	0	0															0					0	0	0	0	0
110070	1	4	0	1	0	1	1	1	1	0	0	0	0	0	0	0	0	0	0	0	0	0	0	0	0	0	0	1	0	0
110072	0	2	0	0	2	1	1	1	0	0		0	1	0	0	1	0	0	1	0	0	0	0	0	0	0	0	0	0	0
110073	0	5	0	1	2	1	2	2	0	0	0	0	0	0	0	0	0	0	1	0	0	0	0	0	0	0	0	0	0	0
110074	1	4	0	1	2	1	1	1	0	0	0	0	0	0	0	0	0	0	0	1	0	0	0	0	0	0	0	0	0	0	0	0	0	0	0
110075	1	5	0	1	1	1	2	2	1	0														0	0	0	0	0	0	0	0	0	0	0	0
110076	0	3	0	1	0	1	1	1	1	0	0	0	0	0	0	1	1	0	0	0	0	0	0	0	0	0	0	0	0	0
110077	1	5	0	1	2	1	1	1	1	0	0	0	0	0	0	0	0	0	0	1	0	0	0	0	0	1	0	0	0	0
110078	1	4	0	1	1	1	1	2	1	0	0	0	0	0	0	0	0	0	0	0	0	0	0	0	0	0	0	0	0	1
110079	1	4	0	1	1	1	1	1	1	0		0	1	0	0	1	0	0	0	0	0	0	0	0	0	0	1	0	0	0
110081	0	5	0	1	1	1	1	1	0	0	0	0	0	0	0	0	0	0	0	0	0	0	0	0	0	0	0	0	0	0	0	0	1	0	0
110082	0	1	0	1	0	1	1	1	1	0	1	0	0	0	0	0	0	1	0	0	0	0	0	0	0	0	0	0	0	0
110083	1	5	0	1	1	1	2	2	0	0	1	0	0	0	0	0	0	1	0	0	0	1	0	1	0	0	0	0	0	0
110085	0	1	0	1	0	1	1	1	0	0	0	0	0	0	0	0	0	0	0	0	0	0	0	0	0	0	0	0	0	0
110086	0	2	0	1	0	1	1	1	1	1	0	0	0	0	0	0	0	0	1	0	0	0	0	0	1	0	0	0	0	0
110087	1	4	0	1	0	2	1	1	0	0		0	0	0	0	0	0	0	0	0	0	0	0	0	1	0	0	0	0	0
110089	1	2	0	1	0	1	1	1	1	1	0	0	0	0	0	0	0	0	0	0	0	0	0	0	0	0	0	0	0	0
110090	1	3	0	1	2	1	1	1	1	0	0	0	0	0	0	0	0	0	0	0	0	0	0	0	0	0	1	0	0	0	0	0	0	0	0
110091	1	4	0	1	0	1	1	1	0	0														1	0	0	0	0	0	0
110092	1	4	0	1	2	1	1	1	1	0	0	0	0	0	0	0	0	0	1	0	0	0	0	0	1	0	0	0	0	0	0	0	0	0	0
110093	0	5	0	1	1	1	1	1	0	0		0	0	0	0	0	0	0	0	0	0	0	0	0	0	0	0	0	0	0
110094	1	4	0	1	1	1	1	1	1	0	1													0	0	0	0	0	0	0
110095	1	5	0	1	1	1	1	1	1	0	0	0	0	0	0	0	0	1	0	0	0	0	0	1	0	0	0	0	0	0
110096	0	5	0	1	0	1	1	2	0	0	0	0	0	0	0	0	0	0	0	0	0	0	0	0	0	0	0	0	1	0
110097	1	4	0	1	2	2	1	2	1	0		0	0	0	0	0	0	0	0	0	0	0	0	0	0	0	1	0	0	0
110098	1	4	0	1	0	1	1	2	1	0	1	0	0	0	0	0	0	0	0	0	0	0	0	0	0	0	0	0	0	0
110099	1	3	1	0	0	1	1	1	1	0	0	0	0	0	0	0	0	0	1	0	0	0	0	0	1	0	0	0	0	0	0	0	0	0	0
110100	1	4	0	1	0	1	1	2	1	0																0
110101	0	4	0	1	0	1	1	1	1	0	0	0	0	0	0	0	0	0	0	1	0	0	0	0	0	0	0	0	0	0
110102	1	3	0	1	0	1	1	1	1	0	0	0	0	0	0	0	0	0	0	1	0	0	0	0	0	1	0	0	0	0
110103	0	4	0	1	0	1	1	2	0	0																0					0	0	0	0	0
110104	0	2	0	1	0	1	1	1	1	0	0	0	0	0	0	0	0	0	0	0	0	0	0	0	0	0	0	0	0	0
110105	1	3	0	1	0	1	1	2	1	0		0	0	0	0	0	0	1	0	0	0	0	0	0	0	0	0	0	0	0	0	0	0	0	0
110107	0	5	0	1	2	1	1	2	0	0		0	0	0	1	1	0	0	0	0	0	0	0	0	0	0	0	0	1	0
110108	1	4	1	1	2	1	2	2	1	0	0	0	0	0	0	0	0	0	0	0	0	0	0	0	0	0	0	0	0	0
110109	1	3	0	1	2	1	1	1	1	1	0	0	0	0	1	1	0	0	0	0	0	0	0	0	0	0	0	0	0	0
110111	1	5	0	1	1	1	1	2	1	0		0	0	0	0	0	0	0	0	0	0	0	0	0	0	0	0	0	0	0	0	0	0	0	0
110112	1	1	0	0	2	1	1	1	0	0	0	0	0	0	1	1	0	1	0	0	0	0	0	0	0	0	1	0	0	0
110113	1	3	0	1	0	2	1	1	0	0														0	0	0	0	0	0	0	0	0	0	0	0
110114	1	4	0	1	1	1	1	2	1	1		0	0	0	0	0	0	0	0	0	0	0	0	0	0	0	0	0	0	0	0	0	0	0	0
110115	0	5	0	1	0	1	2	1	0	0	0	0	0	0	0	0	0	0	0	1	0	0	0	0	0	0	0	0	0	1
110116	0	4	0	1	0	1	1	1	0	0	0	0	0	0	0	0	0	0	0	1	0	0	0	0	0	0	0	0	0	0
110117	0	4	0	1	0	1	1	1	0	2	0	0	0	0	0	0	0	0	0	0	0	0	0	0	0	0	1	0	0	0	0	0	0	0	0
110118	0	4	0	1	2	1	1	2	1	1		0	0	0	0	0	0	0	0	0	0	0	0	0	0	0	0	0	0	0
110119	1	2	0	1	0	1	1	1	1	1	0	0	0	0	0	0	0	0	0	0	0	0	0	0	0	0	0	0	0	0	0	0	0	0	0
110120	1	3	0	1	2	1	1	1	1	0																0					0	0	0	0	0
110121	1	5	0	1	0	1	1	1	1	0	0	0	0	0	0	0	0	0	0	0	0	0	0	0	0	0	0	0	0	0	0	0	0	0	0
110122	1	3	0	1	0	2	1	1	1	1	0	0	0	0	0	0	0							0	0	0	0	0	0	0
110123	0	2	0	0	0	2	1	1	0	0	0	0	0	0	0	0	0							0	1	0	0	0	0	0
110124	1	4	0	1	1	1	1	1	1	0	0	0	0	0	0	0	0							0	1	0	0	0	0	0
110125	1	3	0	1	0	2	1	1	1	1	1	0	0	0	1	1	0							0	0	0	0	0	0	0
110127	1	3	0	1	2	1	1	1	1	0		0	0	0	0	0	0							0	0	0	0	1	0	0
110128	0	3	0	1	0	1	2	1	0	1	0													0	0	0	0	0	0	0
110129	0	4	0	1	1	2	1	1	0	0	0	0	0	0	0	0	0							0	0	0	0	0	0	1
110130	1	4	0	1	0	1	1	1	1	0	0	0	0	0	0	0	0	0	0	0	0	0	0	0	0	0	0	0	0	0
110132	1	3	0	1	1	1	1	1	1	0	0	0	0	0	0	0	0							1	0	0	0	0	0	0
110133	0	5	0	0	0	1	1	1	0	0	0	0	0	0	0	0	0							0	0	0	1	0	0	0
110134	1	1	0	0	0	1	1	1	1	0	0	0	0	0	0	0	0							0	0	0	0	0	0	0
110135	0	2	0	1	0	1	1	1	0	0		0	0	0	0	0	0							0	1	0	0	0	0	0
110136	1	5	0	1	1	1	1	2	1	0	0	0	0	0	0	0	0							0	0	0	0	0	0	0
110137	0	2	0	0	0	1	3	1	1	0																0
110138	0	4	0	1	2	1	1	2	0	0	0	0	0	0	0	0	0							0	0	0	0	0	0	0	0	0	0	0	0
110139	1	5	0	1	0	1	1	1	1	0	0	0	0	0	0	0	0							0	0	0	0	0	0	0
110140	0	5	0	1	0	1	1	2	0	0	0													0	0	0	0	1	0	0
110141	0	1	0	0	0	1	1	1	1	0	0	0	0	0	0	0	0							0	0	0	0	0	0	0	0	0	0	0	0
110142	1	5	0	1	2	1	1	1	0	0		0	0	0	0	0	0							0	1	0	0	0	0	0
110143	0	3	0	0	0	2	1	1	0	0	0	0	0	0	0	0	0							0	1	0	0	0	0	0
110144	0	1	0	0	0	1	1	1	1	0	1	0	0	0	0	0	0							1	0	0	0	0	0	0
110147	0	5	0	1	2	1	1	2	0	1	0	0	0	0	0	0	0							0	0	0	0	0	1	0	0	0	0	0	0
110148	0	4	0	1	0	1	1	1	1	0	1	0	0	0	0	0	0							0	0	0	0	0	0	1
110150	0	2	0	1	0	1	1	1	1	1	1	0	0	0	0	0	0	1	1	0	0	0	0	0	0	0	0	0	0	0	0	0	0	0	0
110151	1	5	0	1	2	1	1	2	1	2	0	0	0	0	0	0	0							0	0	0	0	0	0	0
110152	0	1	0	0	0	2	3	1	0	1		0	0	0	0	0	0							0	1	0	0	0	0	0
110153	1	5	1	1	0	1	1	2	0	0	0	0	0	0	0	0	0							0	0	0	0	0	0	0
110154	1	3	0	1	0	1	1	1	1	1	1	0	0	0	0	0	0							0	0	0	0	0	0	0	0	0	0	0	0
110155	1	5	0	1	0	1	2	1	1	1	0	0	0	0	0	0	0							0	0	0	1	0	0	0
110156	0	4	0	1	0	1	1	1	0	0		0	0	1	0	1	0							0	0	0	0	0	0	0
110157	1	4	1	1	0	1	1	2	0	0		0	0	0	0	0	0							0	0	0	0	1	0	0
110158	1	5	0	1	2	1	1	2	1	1	0	0	0	0	1	1	0	0	0	0	0	0	0	0	0	0	0	0	0	0
110159	0	2	1	1	2	1	1	1	0	0	0	0	0	0	1	1	0	0	1	0	0	0	0	0	0	0	1	0	0	0
110160	0	3	0	0	0	1	1	1	0	0	0													0	0	0	0	0	0	0	0	0	0	0	0
110161	0	3	0	1	2	1	3	2	0	0	1	0	0	0	0	0	0							0	0	0	0	1	0	0	0	0	0	0	0
110162	0	4	0	1	0	1	2	2	0	1	1	0	0	0	1	1	0							1	0	0	0	0	0	0	1	0	0	0	0
110164	0	4	0	1	1	1	1	1	0	0	0	0	0	0	0	0	0							0	0	0	0	0	0	0
110165	1	5	1	1	1	1	1	1	1	1	0	0	0	0	0	0	0							0	0	0	0	0	0	0	0	0	0	0	0
110166	0	3	0	1	0	2	1	1	0	1	0	0	0	0	0	0	0	0	1	0	0	0	0	0	1	0	0	0	0	0
110167	0	2	0	1	0	1	1	2	2	0	0	0	0	0	0	0	0	0	0	1	0	0	0	0	0	0	1	0	0	0
110168	1	1	0	0	0	1	1	1	0	0	1	0	0	0	0	0	0							1	0	0	0	0	0	0	0	0	0	0	0
110169	0	5	0	1	0	1	2	1	0	0														0	1	0	0	0	0	0
110170	1	2	0	1	0	1	1	1	1	0														0	0	0	0	0	0	0
110171	0	5	0	1	0	1	1	1	0	2	0													0	0	0	0	0	0	0
110172	0	5	0	1	2	1	1	2	0	1	0	0	0	0	0	1	1							0	0	0	0	0	0	0
110173	0	5	1	1	0	1	1	2	0	0		0	0	0	0	0	0							0	0	0	0	0	0	0	0	0	0	0	0
110174	1	1	0	0	0	2	1	1	1	1		0	0	0	0	0	0							1	0	0	0	0	0	0
110175	1	4	0	1	0	1	1	1	0	0	0	0	0	0	0	0	0							0	0	0	0	0	0	0
110176	1	4	0	1	0	1	1	2	1	1	0	0	0	0	0	0	0	0	0	0	0	0	0	0	0	0	0	0	1	0
110177	1	5	0	1	1	1	1	1	1	1	0													0	0	0	0	0	0	0
110178	0	1	0	1	0	2	1	1	1	1		0	0	0	0	0	0	1	0	0	0	0	0	0	1	0	0	0	0	0
110179	0	5	0	1	0	2	1	2	0	0		0	0	0	0	0	0							0	0	0	0	0	0	0	0	0	0	0	0
110180	1	5	0	0	0	1	1	1	0	0	0	0	0	0	0	0	0							0	0	0	0	0	0	0
110182	1	4	0	1	0	1	1	1	1	0		0	0	0	0	0	0							0	1	0	0	0	0	0
110183	0	3	0	1	0	2	1	1	1	0	0	0	0	0	0	0	0							0	0	0	1	0	0	0
110184	1	1	0	0	2	1	1	1	1	0		0	0	0	0	0	0							0	0	0	0	0	0	0
110185	1	1	0	0	2	2	1	1	1	1	0	0	0	0	0	0	0							0	0	0	0	0	0	0
110186	1	4	0	1	2	1	1	1	1	0	0	0	0	0	0	0	0							0	0	0	1	0	0	0	0	0	0	0	0
110187	1	1	0	0	0	1	1	1	0	0	0	0	0	0	0	0	0	1	0	0	1	0	0	0	0	0	1	0	0	0
110188	1	3	1	1	0	1	2	2	1	0		0	0	0	0	0	0	0	0	0	0	0	0	0	0	0	0	0	0	0
110189	1	1	0	0	0	1	1	1	1	0	0	0	0	0	0	0	0							0	0	0	0	0	0	0
110190	0	4	0	1	0	2	1	2	0	1	1	0	0	0	0	0	0							0	0	0	0	0	0	0
110192	1	4	0	1	0	2	1	2	0	0	0	0	0	0	0	0	0							0	0	0	0	0	0	0
110193	0	5	0	1	0	1	2	2	0	0	0													0	0	0	0	0	0	0
110195	1	3	0	1	2	1	1	1	1	0	0	0	0	0	0	0	0							0	1	0	0	0	0	0
110196	1	4	0	1	0	1	1	1	1	0	0	0	0	0	0	0	0	0	0	0	0	0	0	0	0	0	0	0	0	0
110197	0	1	0	1	1	2	1	1	1	0		0	0	0	1	1	0	0	0	0	0	0	0	0	1	0	0	0	0	0	0	0	0	0	0
110198	0	5	0	1	0	1	1	1	0	1	0	0	0	0	0	0	0							0	0	0	0	0	0	1
110199	0	4	0	1	1	1	1	1	0	1														0	0	0	0	0	0	0
110200	0	4	0	1	2	1	1	1	1	0	0	0	0	0	0	0	0							0	0	0	0	0	0	0
110201	0	4	0	1	2	1	1	1	0	1																0
110202	1	5	0	1	0	1	1	1	0	1	0	0	0	0	0	1	1							0	0	0	0	0	0	0
110205	0	5	0	1	2	1	1	1	0	0		0	0	0	0	0	0							1	0	0	0	0	0	0
110206	0	5	0	1	0	2	1	2	0	1	0	0	0	0	1	1	0							0	0	0	0	0	0	1
110207	1	1	0	0	0	1	1	1	1	1		0	0	0	0	0	0							0	0	0	0	0	0	0
110208	1	1	0	0	2	1	1	1	1	0		0	0	0	0	0	0	0	1	0	0	0	0	0	0	0	0	0	0	0
110209	0	5	0	1	0	1	1	2	0	0	0	0	0	0	1	1	0	0	0	0	0	0	0	0	0	0	0	1	0	0
110210	0	4	0	0	0	1	1	1	0	0	0	0	0	0	0	0	0							0	0	0	0	0	0	0
110211	1	4	0	1	0	1	1	1	1	0	0	0	0	0	0	0	0							0	0	0	0	0	0	0
110212	1	5	0	1	0	1	1	1	1	0	0	0	0	0	0	0	0							0	0	0	1	0	0	0
110213	1	5	0	1	0	1	2	1	1	0	1	0	0	0	0	0	0							0	0	0	0	0	0	0	0	0	0	0	0
110214	1	2	0	0	0	1	1	1	1	1	0	0	0	0	0	0	0							0	0	0	0	0	0	0
110216	0	1	0	0	0	2	1	1	1	0	1	0	0	0	0	0	0									0
110218	1	2	0	1	0	1	1	1	1	0	0	0	0	0	0	0	0	1	0	0	0	0	0	0	0	0	0	0	0	0	0	0	0	0	0
110220	0	5	0	1	0	2	1	1	1	1		0	0	0	0	0	0	0	1	0	0	0	0	0	0	0	0	0	0	0	0	0	0	0	0
110221	1	3	0	1	1	1	2	2	1	0		0	0	0	0	0	0	0	0	0	0	0	0			0					0	0	0	0	0
110222	1	2	0	1	0	1	1	1	1	0	0	0	0	0	1	1	0	0	1	0	0	0	0	0	0	0	0	0	0	0	0	0	0	0	0
110223	1	3	0	1	0	1	1	1	1	1	0															0					0	0	0	0	0
110224	0	5	1	1	0	1	1	2	0	1		0	0	0	0	0	0	1	0	0	0	0	0	1	0	0	0	0	0	0
110226	1	5	0	1	0	2	1	1	1	2	0	0	0	1	0	1	0	0	1	0	0	0	0	0	0	0	0	0	0	0
110228	1	4	0	1	0	2	1	1	1	0	0	0	0	0	0	0	0	0	0	0	0	0	0	0	0	0	1	0	0	0	0	0	0	0	0
110229	1	4	0	1	2	1	1	1	1	0	0	0	0	0	0	0	0	0	0	0	0	0	0	0	0	0	0	0	0	0	0	0	0	0	0
110230	1	5	0	1	2	1	1	2	2	0														0	0	0	0	0	1	0
110233	0	1	0	1	0	1	1	1	0	1	0	0	0	0	0	0	0	0	0	0	1	0	0	0	0	0	0	0	0	0
110234	0	5	0	1	1	1	1	2	0	0	0	0	0	0	0	0	0	0	0	0	0	0	0	0	0	0	0	0	1	0	0	0	0	0	0
110235	1	4	0	1	0	1	1	2	0	0														0	0	0	0	1	0	0	0	0	0	0	0
110236	0	5	0	1	0	1	1	2	0	1		0	0	0	0	0	0	1	0	0	0	0	0	0	0	0	0	0	0	0
110237	0	2	0	1	0	1	1	1	1	0		0	0	0	0	0	0	1	0	0	0	0	0	1	0	0	0	0	0	0
110238	1	5	0	1	2	1	1	1	1	0	0													0	0	0	0	1	0	0
110239	1	5	0	1	0	1	1	1	1	0		0	0	0	0	0	0	0	1	0	0	0	0	0	0	0	0	1	0	0	0	0	0	0	0
110240	1	3	0	1	1	1	1	2	1	0														0	0	0	0	0	0	0	0	0	0	0	0
110242	1	4	0	1	2	1	1	1	1	0	0	0	0	0	0	0	0	1	0	0	0	0	0	0	0	0	0	0	0	0
110243	1	1	0	0	2	1	1	1	0	0	0	0	0	0	0	0	0							0	0	0	1	0	0	0
110244	1	3	0	1	0	1	1	1	1	0	0	0	0	0	0	0	0	1	1	0	0	0	0	0	0	0	0	0	0	0
110245	0	4	0	1	0	1	1	2	0	0	0	0	0	0	0	0	0							0	0	0	0	0	0	0	0	0	0	0	0
110246	1	4	0	1	0	1	1	2	1	0	0	0	0	0	0	0	0							1	0	0	0	0	0	0
110247	0	5	0	1	0	1	1	2	0	0		0	0	0	0	0	0							0	0	0	0	0	0	1	0	0	0	0	0
110248	0	2	0	1	2	1	1	1	1	0		0	0	0	0	0	0							0	0	0	0	0	0	0	0	0	0	0	0
110249	1	3	0	1	1	1	1	1	0	0	0	0	0	0	0	0	0	0	0	0	0	0	0	0	0	0	1	0	0	0	0	0	0	0	0
110250	1	4	0	1	0	2	2	1	1	0		0	0	0	0	0	0							0	0	0	0	0	0	0
110251	0	5	0	1	0	1	1	2	0	0	0	0	0	0	0	0	0							0	0	0	0	0	0	0
110252	0	4	0	1	2	2	1	1	0	0	0	0	0	0	0	0	0							0	0	0	0	0	0	0	0	0	0	0	0
110253	1	5	0	1	1	1	1	2	0	1	0	0	0	0	0	0	0							0	0	0	0	0	0	0
110254	0	4	0	1	2	1	2	1	0	0	1	0	0	0	1	1	0							0	0	0	0	0	0	0
110255	0	4	0	1	0	1	2	1	0	1		0	0	0	0	1	1							0	0	0	0	0	0	0
110256	1	4	0	1	0	1	1	1	1	0		0	0	0	1	1	0							0	0	0	0	1	0	0
110257	0	5	0	1	2	1	1	2	0	1	0	0	0	0	1	1	0							0	0	0	0	0	0	0
110258	0	3	0	1	0	1	1	2	0	0		0	0	1	0	1	0							0	0	0	1	0	0	0	0	0	0	0	0
110259	0	5	0	1	0	1	1	2	0	1		0	0	1	0	1	0							1	0	0	0	0	0	0	0	0	0	0	0
110260	1	4	1	1	2	1	1	1	1	0	0	0	0	1	0	1	0							0	0	0	1	0	0	0	0	0	0	0	0
110261	1	4	1	1	0	2	1	1	1	1	0	0	0	0	0	0	0							1	0	0	0	0	0	0
110262	1	5	0	1	2	1	1	2	1	0	0	0	0	0	0	0	0							0	0	0	1	0	0	0	0	0	0	0	0
110263	0	4	0	1	1	1	1	2	0	0		0	0	0	0	0	0							0	1	0	0	0	0	0
110264	1	5	0	1	0	1	1	1	1	0		0	0	0	1	1	0							0	0	0	0	0	0	1
110265	1	5	0	1	0	1	1	2	1	0														0	0	0	0	0	0	0
110266	1	4	0	1	2	1	1	1	1	0														0	0	0	0	1	0	0
110267	1	4	0	1	2	1	1	1	1	0	0													0	0	0	1	0	0	0
110268	0	4	0	1	1	2	1	2	0	1	0															0					0	0	0	0	0
110269	1	4	0	1	2	1	1	1	1	0	0	0	0	0	0	0	0							0	0	0	0	0	0	0
110270	0	3	0	1	0	1	1	2	0	0		0	0	0	0	0	0							0	0	0	0	0	0	0
110271	1	4	0	1	1	2	2	2	1	0		0	0	0	0	0	0							0	0	0	1	0	0	0
110272	0	1	0	0	0	2	1	1	0	0	0	0	0	0	0	0	0							1	0	0	0	0	0	0	0	0	0	0	0
110273	1	2	0	1	0	1	1	1	1	0		0	0	0	0	0	0							0	0	0	0	0	0	0	0	0	0	0	0
110275	1	5	0	1	2	1	1	2	1	1	1	0	0	1	0	1	0							0	0	0	0	0	0	0	0	0	0	0	0
110276	1	4	0	1	0	1	1	2	0	0																0
110278	0	5	0	1	0	1	1	1	0	0		1	0	0	0	1	0							0	0	0	0	0	0	0
110279	0	1	0	0	0	1	1	1	0	1	0	0	0	0	0	0	0							0	0	0	0	0	0	0
110282	0	5	0	1	0	1	1	2	0	0		0	0	0	0	0	0							0	0	0	0	0	0	0
110283	0	2	0	1	0	2	1	1	0	0	0	0	0	0	0	0	0							0	0	0	0	0	0	0
110284	0	2	0	0	2	1	1	1	0	0	0	0	0	0	0	0	0							0	0	0	0	0	0	0
110285	0	4	0	1	0	1	1	1	1	0	1	0	0	0	0	0	0							1	0	0	0	0	0	0	0	0	0	0	0
110286	0	1	0	1	0	1	1	1	0	0	0	0	0	0	0	0	0							0	0	0	0	0	0	0
110288	1	2	0	1	2	2	1	1	1	0	1	0	0	1	0	1	0							1	0	0	0	0	0	0
110289	1	4	0	1	2	2	1	1	1	2		0	0	0	0	0	0							0	0	0	1	0	0	0
110290	1	1	0	0	0	1	1	1	1	0		0	0	0	0	0	0							0	0	0	0	0	0	0
110292	1	3	0	1	2	1	1	1	1	0	1	0	0	1	0	1	0							1	0	0	0	0	0	0
110293	1	5	0	1	0	1	1	1	1	0		0	0	0	0	0	0							0	0	1	0	0	0	0
110294	0	4	0	1	0	1	1	1	1	0	0	0	0	0	0	0	0							0	0	0	1	0	0	0
110296	0	5	0	1	0	1	1	2	0	0	0													0	0	0	0	0	0	0	0	0	0	0	0
110297	0	4	0	1	0	1	1	1	0	0	1	0	0	0	0	0	0							1	0	0	0	0	0	0	0	0	0	0	0
110298	1	4	0	0	1	2	1	1	1	0	0	0	0	0	0	0	0							0	0	0	0	0	0	0
110299	0	3	0	0	0	2	1	1	1	0		0	0	0	0	0	0							0	0	0	0	0	0	0
110300	1	5	0	1	0	1	1	1	0	0		0	0	0	0	0	0							1	0	0	0	0	0	0
110301	1	5	0	1	0	1	1	1	1	1	0	0	0	0	0	0	0							0	0	0	0	0	0	0	0	0	0	0	0
110302	1	3	0	1	0	1	1	1	1	1	0	0	0	0	0	0	0							1	0	0	0	0	0	0
110303	1	3	0	1	1	1	1	1	1	0	0	0	0	0	0	0	0							0	0	0	0	1	0	0	0	0	0	0	0
110304	0	5	0	1	0	1	1	2	0	0	0	1	0	0	0	1	0							0	0	0	0	0	0	0
110305	0	5	0	1	0	1	1	1	0	2		0	0	0	0	0	0							0	0	0	0	0	0	0	0	0	0	0	0
110307	1	2	0	1	0	1	1	1	1	0	0	0	0	0	0	0	0							0	0	0	0	0	0	0	0	0	0	0	0
110308	1	4	0	1	0	1	2	2	0	0	0	0	0	0	0	0	0							0	0	0	0	0	0	0	0	0	0	0	0
110309	1	4	0	1	1	1	1	2	1	1	0	0	0	0	0	0	0							0	0	0	0	0	1	0	0	0	0	0	0
110311	1	5	0	1	0	2	1	2	0	1	0	0	0	0	0	0	0							0	0	0	0	1	0	0	0	0	0	0	0
110312	1	3	0	1	0	1	1	1	1	0		0	0	0	0	0	0							0	0	0	0	0	0	0	0	0	0	0	0
110313	1	5	0	1	0	1	1	2	0	1		0	0	1	0	1	0							0	0	0	0	0	0	0	0	0	0	0	0
110314	0	4	0	1	2	2	1	1	0	2	0	0	0	0	0	0	0							0	1	0	0	0	0	0	0	0	0	0	0
110315	0	2	0	1	0	1	1	1	1	0	0	0	0	0	1	1	0							0	0	1	0	0	0	0
110316	1	2	0	1	0	1	1	1	1	1	0													0	0	0	0	0	0	0	0	0	0	0	0
110317	1	4	0	1	0	1	1	1	1	1	0	0	0	0	0	0	0							0	0	0	0	0	0	0	0	0	0	0	0
110319	0	2	0	0	0	1	1	1	0	0	0	0	0	0	0	0	0	1	0	0	0	0	0	1	0	0	0	0	0	0
110321	0	3	0	1	1	1	1	2	1	0		0	0	0	0	0	0							0	0	0	0	1	0	0	0	0	0	0	0
110322	1	4	0	1	2	1	1	2	1	0	0	0	0	0	0	0	0							0	0	0	0	1	0	0	0	0	0	0	0
110326	1	5	1	1	0	1	1	1	1	0		0	0	0	0	0	0							0	0	0	1	0	0	0
110327	0	2	0	1	0	1	1	1	1	0														0	0	0	0	0	0	0
110328	1	4	0	1	0	1	1	1	1	0		0	0	0	0	0	0							0	1	0	0	0	0	0
110329	1	3	0	1	0	1	1	1	1	0		0	0	0	0	0	0							0	0	0	0	0	0	0	0	0	0	0	0
110330	1	5	0	1	2	1	1	2	1	0		0	0	0	0	0	0							0	0	0	0	0	1	0
110331	1	1	0	0	0	1	1	1	0	1	0													0	0	0	0	0	0	0
110332	0	5	0	1	0	1	1	1	0	1	1	0	0	0	0	0	0							0	0	0	0	0	0	0
110333	1	1	0	1	0	1	1	1	1	1	0	0	0	0	0	0	0							0	0	0	0	0	0	0	0	0	0	0	0
110334	0	5	0	1	0	2	1	2	0	1		0	0	0	0	0	0							0	0	0	0	0	0	0
110354	1	4	0	1	0	1	1	1	1	0	0													0	0	0	0	0	0	0	0	0	0	0	0
110358	0	4	0	1	0	1	2	1	1	0		0	0	0	0	0	0							1	0	0	0	0	0	0
110364	0	4	0	1	0	2	1	1	0	0	0	0	0	0	0	0	0							0	1	0	0	0	0	0	0	0	0	0	0
110365	0	5	0	1	0	1	1	2	1	0																0
110366	0	1	0	0	0	2	1	1	0	1		0	0	0	0	0	0							0	1	0	0	0	0	0	0	0	0	0	0
210001	0	1	0	1	0	1	1	1	1	0	0															0					0	0	0	0	0
210002	0	3	0	1	1	2	1	1	0	0	0	0	0	0	0	0	0	0	1	0	0	0	0	0	0	0	0	0	0	0	0	0	0	0	0
210003	0	1	0	1	0	1	1	1	0	1	0	1	0	0	0	1	0	1	0	0	0	0	0	0	0	0	0	0	0	0	0	0	0	0	0
210004	0	2	0	1	0	2	1	1	0	1	0	0	0	1	0	1	0	1	0	0	0	0	0	0	0	0	0	0	0	0
210005	1	5	0	1	0	1	1	1	1	1		0	0	0	0	0	0	0	0	0	0	0	0	0	0	0	0	0	0	0	0	0	0	0	0
210006	0	1	0	1	0	1	1	1	1	0	0	0	0	0	0	0	0	0	0	0	1	0	0	0	0	0	0	0	1	0	0	0	0	0	0
210007	0	1	0	0	0	1	1	1	1	0		0	0	0	0	0	0	0	0	0	0	0	0	0	0	0	1	0	0	0	0	0	0	0	0
210009	1	4	0	1	1	1	1	1	1	0														0	0	0	1	0	0	0	0	0	0	0	0
210010	0	5	0	1	1	2	1	1	0	0	0	0	0	0	0	0	0	0	1	0	0	0	0	0	1	0	0	0	0	0	0	0	0	0	0
210011	0	1	0	0	0	1	1	1	0	0		0	0	0	0	1	1	0	0	0	0	0	0	0	0	0	0	0	0	0
210012	0	1	0	1	0	2	1	1	0	1																0
210013	1	2	0	1	0	1	1	1	0	0	0	0	0	0	0	0	0	1	0	0	0	0	0	1	0	0	0	0	0	0
210014	0	2	0	1	0	2	1	1	0	0	1	0	0	0	0	0	0	1	0	0	0	0	0	1	0	0	0	0	0	0
210017	0	4	0	1	1	1	1	1	0	0	0	0	0	0	0	0	0	0	0	0	0	0	0	0	0	0	0	0	0	0	0	0	0	0	0
210018	1	3	0	1	0	2	1	1	0	0														0	1	0	0	0	0	0	0	0	0	0	0
210019	0	4	0	0	0	1	1	1	0	0	0													1	0	0	0	0	0	0
210021	0	2	0	1	0	2	1	1	0	1	0	0	0	0	0	0	0	0	0	1	0	0	0	0	0	0	0	0	0	0	0	0	0	0	0
210022	0	2	0	1	0	1	1	1	0	0	0	0	0	0	1	1	0	1	0	1	0	0	0	1	0	0	0	0	0	0	0	0	0	0	0
210023	0	3	0	1	1	1	1	1	0	0	0													1	0	0	0	0	0	0	0	0	0	0	0
210024	0	2	0	1	0	1	1	1	0	0		0	0	0	1	1	0	0	1	0	0	0	0	0	1	0	0	0	0	0
210026	1	1	0	0	0	1	1	1	1	1	1	0	0	0	0	0	0	1	0	0	0	0	0	1	0	0	0	0	0	0	0	0	0	0	0
210027	0	1	0	1	0	2	1	1	0	0		0	0	0	0	0	0	0	0	0	0	0	0			0
210029	1	4	0	1	1	1	2	1	1	0	0	1	0	0	0	1	0	0	1	0	0	0	0	0	1	0	0	0	0	0	0	0	0	0	0
210030	1	2	0	1	0	1	1	1	1	0	0	0	0	0	0	0	0	0	1	0	0	0	0	0	0	0	0	0	0	0
210031	0	1	0	0	2	1	1	1	1	1	0	0	0	0	0	0	0	0	0	0	1	0	0	0	0	0	0	0	0	0	0	0	0	0	0
210032	0	1	0	1	2	1	1	1	0	1	0	0	0	0	0	0	0	0	0	0	0	1	0	0	0	0	0	0	0	0	0	0	0	0	0
210033	1	1	0	0	0	1	1	1	0	1	0	0	0	0	1	1	0	0	0	0	0	1	0	0	0	0	0	0	0	0	0	0	0	0	0
210035	1	5	0	1	0	1	1	1	1	0	0	0	0	0	1	1	0	0	0	1	0	0	0	0	0	0	0	0	0	1	0	0	0	0	0
210036	1	4	0	1	0	2	1	2	1	1	0	0	0	0	0	0	0	0	0	0	0	0	0	0	0	0	0	0	0	0	0	0	0	0	0
210037	0	2	0	1	0	1	1	1	0	0														0	0	0	0	0	0	0	0	0	0	0	0
210038	1	5	0	1	1	1	1	1	1	0	1															0					0	0	0	0	0
210039	0	1	0	0	0	2	1	1	0	0		0	0	0	1	1	0	0	0	1	0	0	0	0	0	1	0	0	0	0
210043	1	3	0	1	0	1	1	1	1	0		0	0	0	0	0	0							1	0	0	0	0	0	0
210044	1	1	0	0	0	2	1	1	0	1		0	0	0	0	0	0	0	0	0	0	0	0	0	0	0	0	0	0	0
210045	0	1	0	0	0	1	1	1	0	0		0	0	0	0	0	0	0	1	0	1	0	0	0	0	0	0	0	0	0	0	0	0	0	0
210047	0	5	0	1	0	2	1	1	0	0	1	0	0	0	0	0	0							0	1	0	0	0	0	0	0	0	0	0	0
210048	0	1	0	1	0	1	1	1	0	0		0	0	0	0	0	0	0	0	0	1	0	0	0	0	0	0	0	0	0
210051	1	4	0	1	0	1	1	1	0	1		1	0	0	0	1	0	0	0	0	0	0	0	0	0	0	0	0	0	0	0	0	0	0	0
210052	1	5	0	1	1	2	2	1	1	1	1	1	0	0	0	1	0	1	0	0	0	0	0	1	0	0	0	0	0	0	0	0	0	0	0
210053	1	3	0	1	1	1	1	2	0	0	1	0	1	0	1	1	0	0	0	0	0	0	0			0					0	0	0	0	0
210054	1	1	0	1	1	1	1	2	0	0	0	0	0	0	0	0	0	0	0	0	0	0	0	0	0	0	0	0	0	0	0	0	0	0	0
210055	0	4	0	1	2	1	1	2	0	0	0	0	0	0	0	0	0	1	0	0	0	0	0	0	1	0	0	0	0	0	0	0	0	0	0
210056	0	5	0	1	1	1	1	1	1	0		0	0	0	0	0	0	0	0	1	0	0	0	0	0	0	0	0	0	0	0	0	0	0	0
210057	0	4	0	1	1	2	1	1	0	0	0	0	0	0	0	0	0	0	0	0	0	0	0	0	0	0	0	0	0	0	0	0	0	0	0
210058	1	4	0	1	1	1	2	2	1	0	0	0	0	0	0	0	0	1	1	1	0	0	0	1	0	0	0	0	0	0	0	0	0	1	0
210059	1	5	0	1	1	1	2	2	1	0														0	0	0	0	0	1	0	0	0	0	0	0
210060	1	5	1	1	2	1	1	2	1	0	0	0	1	0	1	1	0	0	0	0	0	0	0	0	0	0	0	0	0	1	0	0	0	0	0
210061	0	4	0	0	0	1	1	1	0	0	0	0	0	0	0	0	0	0	0	0	0	0	0	0	0	0	0	0	0	0	0	0	0	0	0
210062	0	5	0	1	1	1	2	2	0	0	0	0	0	0	0	0	0	0	0	1	0	0	0	0	0	0	0	0	0	0	0	0	0	0	0
210063	1	5	0	1	0	1	1	2	1	0														0	0	0	1	0	0	0	0	0	0	0	0
210064	1	5	1	1	1	1	1	2	0	0	0	1	0	0	1	1	0	0	0	0	0	0	0	0	0	0	0	0	0	0	0	0	0	0	0
210065	0	5	0	1	0	1	1	1	1	0	0	0	0	0	1	1	0	1	0	0	0	0	0	1	0	1	0	0	0	0	0	0	0	0	0
210066	1	1	0	1	1	1	1	2	0	0	0	0	0	0	1	1	1	0	0	0	0	0	0	0	0	0	0	0	0	0	0	0	0	0	0
210068	0	4	0	1	0	1	1	1	0	0		0	0	0	0	0	0	0	1	0	0	0	0	0	0	0	0	0	0	0	0	0	0	0	0
210069	1	4	0	1	1	1	1	1	0	0	0													0	0	0	0	0	0	0	0	0	0	0	0
210070	1	4	0	1	0	2	1	1	1	0	0	0	0	0	1	1	0	0	0	0	0	0	0	0	0	0	0	0	0	0	0	0	0	0	0
210071	0	3	0	1	2	1	1	2	0	0	1	0	0	0	1	1	0	1	0	1	0	0	0	1	0	0	0	0	0	0	0	0	0	0	0
210072	1	2	0	1	0	1	1	1	1	0		0	0	0	1	1	0	0	0	0	0	0	0			0					0	0	0	0	0
210073	1	1	0	1	0	1	1	1	1	0	0	0	0	0	0	0	0	0	0	0	1	0	0	0	0	0	0	0	0	0	0	0	0	0	0
210074	0	5	0	1	1	1	1	2	0	0	0	0	0	0	0	0	0	0	0	0	0	0	0	0	0	0	1	0	0	0	0	0	0	0	0
210075	0	4	0	1	0	1	1	2	0	0	0	0	0	0	1	1	0	0	0	0	0	0	0	0	0	0	0	0	0	0	0	0	0	0	0
210076	0	5	0	1	1	1	2	2	0	0	1	0	0	0	0	0	0	1	0	0	0	0	0	1	0	0	0	0	0	0	0	0	0	0	0
210077	0	3	0	1	0	2	1	1	0	0	1													1	0	0	0	0	0	0	0	0	0	0	0
210080	0	1	0	0	2	2	1	1	0	0		0	0	0	0	0	0	0	0	1	1	0	0	0	1	0	0	0	0	0
210081	1	1	0	1	2	1	1	1	1	0	0	0	0	0	0	0	0	0	0	0	0	0	0	0	0	0	0	0	0	0	0	0	0	0	0
210082	0	5	0	1	1	2	1	2	0	1	0	0	0	0	0	0	0	0	0	0	0	0	0	0	0	0	1	0	0	0	0	0	0	0	0
210083	1	3	0	1	1	1	1	1	0	0	0	0	0	0	0	0	0	0	0	1	0	0	0	0	0	0	0	0	0	0	0	0	0	0	0
210084	1	3	0	1	1	1	1	2	1	0	0	0	0	0	0	0	0	0	0	0	0	0	0	0	0	0	0	0	0	0	0	0	0	0	0
210085	1	3	0	1	1	1	1	1	1	0		0	0	0	0	0	0	1	1	0	0	0	0	1	0	0	0	0	0	0	0	0	0	0	0
210086	0	4	0	1	2	1	2	1	0	0	0	0	0	0	0	0	0	0	0	0	0	0	0	0	0	0	0	0	0	0	0	0	0	0	0
210087	1	5	0	1	0	1	1	2	1	0	0	0	0	0	1	1	0	1	0	0	0	0	0	1	0	0	0	0	0	0	0	0	0	0	0
210088	0	5	0	1	0	1	1	1	0	0	0	0	0	0	0	0	0	1	1	1	0	0	0	0	0	0	0	0	0	0	0	0	1	0	0
210089	1	1	0	1	0	1	1	2	0	0	0	0	0	0	1	1	1	0	0	0	0	0	0	0	0	0	1	0	0	0	0	0	0	0	0
210090	0	3	0	1	1	1	1	2	0	0		0	0	0	0	0	0	0	0	0	0	0	0	0	0	0	1	0	0	0	0	0	0	0	0
210092	1	3	0	1	0	1	1	2	1	0		0	0	0	0	0	0	0	0	0	0	0	0	0	1	0	0	0	0	0	0	0	0	0	0
210093	0	4	0	1	1	1	1	1	2	0	0	0	0	0	0	0	0	1	1	0	0	0	0	1	0	0	0	0	0	0	0	0	0	0	0
210094	1	5	0	1	1	1	1	2	1	0		0	0	0	0	0	0	0	0	1	0	0	0	0	0	1	0	0	0	0	0	0	0	0	0
210095	1	3	0	1	1	1	1	2	1	0		0	0	0	0	0	0	1	0	0	0	0	0	0	0	0	0	0	0	0	0	0	0	0	0
210096	1	2	0	1	0	1	1	1	1	0	0	0	0	0	0	0	0	1	0	0	0	0	0	0	0	0	0	0	0	0	0	0	0	0	0
210099	1	3	0	1	1	1	1	1	1	0	0	0	0	0	0	0	0							0	0	0	0	0	0	0	0	0	0	0	0
210100	1	5	0	1	1	1	1	2	0	0	0	0	0	0	0	0	0							0	0	0	0	0	0	1	0	0	0	0	0
210101	0	3	0	1	1	1	1	1	1	0		1	0	0	0	1	1	0	0	0	0	0	0	0	0	0	0	0	0	0
210102	0	2	0	1	0	1	1	1	0	1	1	0	0	0	0	0	0	1	0	0	0	0	0	1	0	0	0	0	0	0	0	0	0	0	0
210103	1	3	0	1	1	2	1	1	1	0	0	0	0	0	0	0	0	1	0	0	0	0	0	1	0	0	0	0	0	0	0	0	0	0	0
210104	1	4	0	1	1	1	1	1	1	0	0	0	0	0	1	1	0	0	1	0	0	0	0	0	1	1	0	0	0	0
210106	0	1	0	0	0	2	1	1	1	0		1	0	0	0	1	0	0	1	0	0	0	0	0	1	0	0	0	0	0
210107	0	4	0	1	1	1	1	1	0	1	0	0	0	0	0	0	0	0	1	0	0	0	0	0	0	0	0	0	0	0
210108	1	4	0	1	1	1	1	2	1	0	0	0	0	0	0	0	0	0	0	0	0	0	0	0	0	0	0	0	0	0
210109	1	4	0	1	1	1	1	2	1	0	0	0	0	0	0	0	0	0	0	0	0	0	0	0	0	0	0	0	0	1
210110	1	4	0	1	1	1	1	1	1	0	0	1	0	0	0	1	0	1	0	0	0	0	0	1	0	0	0	0	0	0
210111	0	2	0	1	0	1	1	1	1	0	0	0	0	1	0	1	0	0	0	0	0	0	0	0	0	1	0	0	0	0
210112	1	4	0	1	0	3	1	1	1	0		0	0	0	0	0	0	0	0	0	0	0	0	0	0	0	0	0	0	0
210113	0	2	0	0	2	1	1	1	1	0	0															0
210114	1	4	0	1	1	1	1	1	1	0		0	0	0	0	0	0	0	1	0	0	0	0	0	1	0	0	0	0	0	0	0	0	0	0
210115	0	4	0	1	1	1	1	1	0	0	0	0	0	0	0	0	0	0	0	0	0	0	0	0	0	0	0	0	0	1
210116	0	2	0	1	0	1	1	1	0	0	0	0	0	0	0	1	1	0	0	0	0	0	0	0	0	0	0	0	0	0
210117	0	3	0	1	0	1	1	1	0	2	0	0	0	0	0	0	0	0	0	0	0	0	0	0	1	0	0	0	0	0
210118	1	4	0	1	1	1	1	1	1	0	0	0	0	0	0	0	0	0	0	0	0	0	0	0	0	0	0	0	0	0
210119	1	4	0	1	1	1	1	1	0	0	0	0	1	0	0	1	0	0	1	0	0	0	0	0	1	0	0	0	0	0
210120	1	4	0	1	1	1	1	1	1	0	0	0	0	0	0	0	0	0	0	0	0	0	0	0	0	0	0	0	0	0
210121	0	3	0	1	2	2	1	1	0	0	0	0	1	0	0	1	0	0	1	0	0	0	0	0	1	0	0	0	0	0
210122	0	2	0	1	0	1	1	1	0	0	0	0	0	0	0	1	1	0	0	0	0	0	0	0	0	0	0	0	0	0
210123	0	2	0	0	0	1	1	1	0	0	0	0	0	0	0	0	0	0	1	0	0	0	0	0	0	0	0	0	0	0
210124	1	4	0	1	1	1	1	1	1	0	0	0	1	0	0	1	0	0	1	0	0	0	0	0	1	0	0	0	0	0	0	0	0	0	0
210125	0	4	0	1	1	1	1	1	0	0	0	0	0	0	1	1	0	0	0	1	0	0	0	0	0	1	0	0	0	0
210126	0	3	0	1	1	1	1	1	1	0	0	0	0	0	0	0	0	0	1	0	0	0	0	0	1	0	0	0	0	0
210127	0	3	0	1	0	2	1	1	0	0	0	0	0	0	0	0	0	0	0	0	0	0	0	0	0	0	0	0	0	0
210128	1	3	0	1	0	1	1	1	0	0	0	0	1	0	0	1	0	1	0	0	0	0	0			0
210129	0	4	0	1	1	1	1	1	0	0	0	0	0	0	0	0	0	0	0	0	0	0	0	0	0	0	0	0	0	1
210130	1	4	0	1	1	1	1	1	1	0	0	0	0	0	0	0	0	1	0	1	0	0	0	1	0	1	0	0	0	0
210131	0	2	0	1	0	1	1	1	0	0	0	0	0	0	0	0	0	0	0	0	0	0	0	0	0	0	0	0	0	0
210132	0	3	0	1	1	1	1	1	0	0	0	0	0	0	0	0	0	1	0	0	0	0	0	0	0	0	0	0	0	0
210133	0	2	0	1	0	1	1	1	0	0	0	0	0	0	0	0	0	1	1	0	0	0	0	0	1	0	0	0	0	0
210134	1	4	0	1	2	1	1	1	1	0														0	1	0	0	0	0	0
210135	0	3	0	1	0	1	1	1	1	0		0	0	0	0	0	0	0	0	0	0	0	0	0	0	0	0	0	0	0
210136	0	3	0	1	1	1	1	2	1	0		0	0	0	0	0	0	0	1	0	0	0	0	0	1	0	0	0	0	0
210137	1	3	0	1	1	1	1	1	1	0	0													0	0	0	0	0	0	0
210138	0	2	0	1	0	1	1	1	0	0	0	0	0	0	0	0	0	0	0	0	1	0	0	0	0	0	0	0	0	0
210139	0	4	0	1	1	2	1	2	0	1	0	0	0	0	1	1	0	0	0	0	0	0	0	0	0	0	0	0	0	0
210140	1	2	0	1	0	1	1	1	1	1	1	0	1	0	0	1	0	1	0	0	0	0	0	1	0	0	0	0	0	0
210141	0	3	0	1	0	2	1	1	0	1	1	0	0	0	1	1	0	1	0	0	0	0	0	1	0	0	0	0	0	0
210142	1	2	0	1	0	1	1	1	1	0	0	0	0	0	0	0	0	0	1	0	0	0	0	0	1	0	0	0	0	0
210143	0	4	0	1	0	1	1	1	0	1	0	0	0	0	0	0	0	0	0	1	0	0	0	0	0	1	0	0	0	0
210144	0	3	0	1	1	1	1	1	1	0	1	0	0	0	1	1	0	1	1	0	0	0	0	1	0	0	0	0	0	0
210146	1	4	0	1	1	1	1	1	1	0	0	0	0	0	0	0	0	0	0	1	0	0	0	0	0	0	0	0	0	0
210147	1	3	0	1	1	1	1	1	1	0	0													0	0	0	0	0	0	0
210148	0	4	0	1	0	1	1	2	0	0	0	0	0	0	0	0	0	0	0	0	0	0	0	0	0	0	1	0	0	0
210149	0	4	0	1	1	1	1	1	0	0	0	0	0	0	0	0	0	0	0	0	0	0	0	0	0	0	0	0	0	0
210150	1	2	0	1	0	1	1	2	1	0	0													0	0	0	0	0	0	0	0	0	0	0	0
210152	0	3	0	1	0	1	1	2	0	0		0	0	0	0	0	0	0	1	0	0	0	0	0	1	0	0	0	0	0	0	0	0	0	0
210153	1	5	0	1	1	1	1	1	1	0	0	0	0	0	0	0	0	0	0	0	0	0	0	0	0	0	0	0	0	0	0	0	0	0	0
210154	0	5	0	1	0	1	1	2	0	2	0	1	0	0	0	1	0	0	1	1	0	0	0	0	0	0	0	0	0	0	0	0	0	0	0
210155	1	3	1	1	0	1	2	2	1	0		1	0	0	0	1	0	0	0	0	0	0	0	0	0	0	1	0	0	0	0	0	0	0	0
210156	0	2	0	1	1	1	1	1	0	0	0	0	0	0	0	0	0	0	0	0	0	0	0	0	0	0	0	0	0	1
210157	1	3	0	1	2	3	1	1	1	0	1	0	1	0	0	1	0	1	0	0	0	0	0	1	0	0	0	0	0	0	0	0	0	0	0
210158	1	4	0	1	1	1	2	1	1	0	0	0	0	0	1	1	0	1	1	0	0	0	0	0	1	0	0	0	0	0	0	0	0	0	0
210159	1	3	0	1	2	1	1	2	1	0	0	0	1	0	0	1	0	0	0	0	0	0	0	0	0	0	0	0	0	0
210160	1	4	0	1	2	1	1	1	1	0	1	0	0	0	1	1	0	1	1	0	0	0	0	1	0	0	0	0	0	0	0	0	0	0	0
210161	1	3	0	1	1	1	1	2	1	0	0	0	0	1	1	1	0	0	0	0	0	0	0	0	0	0	0	0	0	1	0	0	0	0	0
210162	1	4	0	1	2	1	1	1	1	0	0	0	0	0	0	0	0	1	0	0	0	0	0	0	0	0	0	0	0	0	0	0	0	0	0
210163	1	3	1	1	2	1	1	2	1	0	0													0	0	0	0	0	0	0
210164	1	5	1	0	2	1	2	1	2	2	0	0	0	0	0	0	0	0	1	0	0	0	0			0
210165	1	3	1	1	1	1	2	2	1	0		0	0	0	0	0	0	0	0	0	0	0	0	0	0	0	0	0	1	0	0	0	0	0	0
210166	1	4	0	1	1	1	1	1	1	1	0	0	0	0	0	0	0	0	0	0	0	0	0	0	0	0	0	0	0	0	0	0	0	0	0
210167	1	4	0	1	2	1	1	2	1	0	0	0	0	0	0	0	0	0	0	0	0	0	0	0	0	0	0	0	0	0	0	0	0	0	0
210168	0	3	0	1	0	1	2	1	0	1		1	0	0	1	1	0	1	1	0	0	0	0	0	0	0	0	0	0	0	0	0	0	0	0
210170	1	4	0	1	1	1	1	1	1	0	0	0	0	0	0	0	0	0	0	0	0	0	0	0	0	0	0	0	0	0	0	0	0	0	0
210171	1	3	0	1	2	1	1	1	1	0	1	0	0	0	1	1	0	0	1	0	0	0	0	0	0	0	0	0	0	0
210172	0	1	0	0	2	1	1	1	0	0	0													0	0	0	0	0	0	0
210173	0	4	0	1	0	2	1	2	0	0	0	0	0	0	0	0	0	0	0	0	0	0	0	0	0	0	1	0	0	0	0	0	0	0	0
210174	0	2	0	1	0	1	1	1	1	0	1	0	0	0	0	0	0	0	0	0	0	0	0	1	0	0	0	0	0	0	0	0	0	0	0
210175	1	3	0	1	2	1	1	1	1	0	0	0	0	0	0	0	0	0	0	0	0	0	0	0	0	0	0	0	0	1	0	0	0	0	0
210177	1	4	0	1	1	1	1	2	1	0		0	0	0	0	0	0	0	0	0	0	0	0	0	1	0	0	0	0	0	0	0	0	0	0
210178	1	3	0	1	1	1	1	2	1	0	1	0	0	0	0	0	0	0	0	0	0	0	0	0	0	0	0	0	1	0	0	0	0	0	0
210179	1	4	0	1	2	1	1	2	1	0		0	0	0	0	0	0	1	1	1	0	0	0	0	1	0	0	0	0	0	0	0	0	0	0
210180	1	3	0	1	1	1	1	2	1	0	0	0	0	1	0	1	0	0	0	0	0	0	0	0	0	0	0	0	0	0	0	0	0	0	0
210181	1	4	0	1	1	1	1	1	1	0	1	0	0	0	1	1	0	1	0	0	0	0	0	1	0	0	0	0	0	0	0	0	0	0	0
210182	1	4	0	1	1	1	2	2	1	0	0	0	0	0	0	0	0	0	0	0	0	0	0	0	0	0	0	0	0	1	0	0	0	0	0
210183	0	3	0	1	2	1	1	1	2	0	0	0	0	0	0	0	0	0	0	0	0	0	0	0	0	0	0	0	0	1	0	0	0	0	0
210185	1	4	0	1	1	3	1	1	1	1	0	0	0	0	0	1	1	0	0	0	0	0	0			0
210186	1	3	0	1	0	1	1	1	1	0	1	0	0	0	0	0	0	1	0	0	0	0	0	0	0	0	0	0	0	1	0	0	0	0	0
210187	0	4	1	1	0	1	1	2	0	0	0	0	0	0	0	1	1	0	0	0	0	0	0	0	0	0	1	0	0	0	0	0	0	0	0
210188	1	4	0	1	2	2	1	2	2	0		0	0	0	0	0	0	0	0	0	0	0	0			0					0	0	0	0	0
210189	1	5	1	1	1	1	1	2	1	0		0	0	0	0	0	0	0	0	0	0	0	0	0	0	0	0	0	0	0	0	0	0	0	0
210190	1	4	0	1	1	1	1	2	1	0	0	0	0	0	0	0	0							0	0	0	0	0	0	0
210191	1	2	0	0	0	2	1	1	1	0	0	0	0	0	0	0	0	0	1	0	0	0	0	0	1	0	0	0	0	0	0	0	0	0	0
210192	1	4	1	1	1	1	2	1	1	0	0	0	0	0	0	0	0	0	0	0	0	0	0	0	0	0	0	0	0	1
210193	1	3	0	1	2	1	1	1	1	0		0	0	1	0	1	0	0	0	1	0	0	0	0	0	1	0	0	0	0	0	0	0	0	0
210194	1	3	1	1	1	1	1	2	1	0	0	0	0	1	0	1	0	0	0	0	0	0	0	0	0	0	0	0	0	1	0	0	0	0	0
210195	1	4	0	1	2	1	2	2	1	0	0	0	0	0	0	0	0									0					0	0	0	0	0
210197	1	4	1	1	2	1	1	2	1	0		0	0	0	0	0	0	0	0	0	0	0	0			0					0	0	0	0	0
210198	1	2	0	1	1	1	1	2	1	0	0	0	0	0	0	0	0	0	0	0	0	0	0	0	0	0	1	0	0	0	0	0	0	0	0
210199	1	2	0	0	0	2	1	1	2	0		0	0	0	0	0	0	0	0	0	0	0	0	0	0	0	0	0	0	0
210200	1	4	0	1	2	2	1	1	0	1		0	0	0	0	0	0	0	0	0	0	0	0	0	0	0	0	0	0	1
210201	0	2	0	0	0	1	1	1	0	0	0													0	1	0	0	0	0	0
210202	1	4	0	1	1	2	3	1	1	1		0	0	0	0	0	0	0	0	0	0	0	0			0
210203	0	2	0	1	0	1	1	1	0	0		0	0	0	0	0	0	0	0	1	0	0	0	0	0	0	0	0	0	0	0	0	0	0	0
210204	0	1	0	0	0	1	1	1	0	1	0															0					0	0	0	0	0
210205	1	3	0	1	1	1	1	1	1	0	0	0	0	0	0	0	0	0	0	0	0	0	0	0	0	0	0	0	0	0	0	0	0	0	0
210206	0	2	0	0	0	1	1	1	0	0		0	0	0	0	0	0	0	1	0	0	0	0	0	1	0	0	0	0	0
210207	0	1	0	0	2	2	1	1	0	1	0	0	0	0	0	0	0	0	0	0	0	0	0	0	0	0	0	0	0	0	0	0	0	0	0
210208	0	1	0	1	0	1	1	1	0	0	0	0	0	0	0	0	0	0	0	0	1	0	0	0	0	0	0	0	0	0
210209	0	1	0	0	0	2	1	1	0	0		0	0	0	0	0	0							0	0	0	0	0	0	0
210210	1	1	0	0	0	1	1	1	0	0		0	0	0	0	0	0	0	0	0	1	0	0	0	0	0	0	0	0	0
210211	0	2	0	0	0	2	1	1	0	0		0	0	0	0	0	0	0	0	0	0	0	0	0	1	0	0	0	0	0
210212	0	1	0	1	0	1	1	1	1	1	0	0	0	0	0	0	0							0	0	0	0	0	0	0	0	0	0	0	0
210213	0	5	0	1	0	2	1	2	0	0	1	0	0	0	0	0	0	1	0	0	0	0	0	1	0	0	0	0	0	0	0	0	0	0	0
210214	1	4	0	1	1	1	1	2	1	0	1	0	0	1	0	1	0	0	0	0	0	0	0	0	0	0	0	0	0	1	0	0	0	0	0
210215	0	1	0	0	0	2	1	1	0	0		0	0	0	0	0	0	0	1	0	0	0	0	0	1	0	0	0	0	0	0	0	0	0	0
210217	0	1	0	0	2	2	1	1	0	0	0															0					0	0	0	0	0
210219	1	1	0	1	0	2	1	1	1	0		0	0	0	0	0	0	0	0	0	0	0	0	0	0	0	0	1	0	0
210220	1	5	0	1	1	1	2	2	1	0		0	0	0	1	1	0	1	1	0	0	0	0	0	1	0	0	0	0	0	0	0	0	0	0
210221	1	3	0	1	2	1	1	1	1	0		0	0	0	0	0	0	0	0	0	1	0	0	0	0	0	0	0	0	0
210223	1	1	0	0	0	1	1	1	1	1	0	0	0	0	0	0	0	0	1	0	1	0	0	0	0	0	0	0	0	0
210224	1	2	0	0	0	1	1	1	0	0		0	0	0	0	0	0	0	0	1	0	0	0	0	0	0	0	0	0	0
210225	0	4	0	1	1	2	1	1	0	0		0	0	0	1	1	0	0	0	0	0	0	0	0	0	0	0	0	0	1	0	0	0	0	0
210226	0	1	0	0	0	2	1	1	0	0														0	0	0	0	0	0	0
210227	1	2	0	1	0	2	1	1	1	0	0	0	0	0	0	0	0							0	1	0	0	0	0	0	0	0	0	0	0
210228	1	4	0	1	1	1	1	2	1	0	0	0	0	0	1	1	0	1	0	0	0	0	0	1	0	0	0	0	0	0	0	0	0	0	0
210229	1	4	0	1	1	1	1	2	1	0	0	0	0	0	0	0	0	0	0	0	0	0	0	0	0	0	0	0	0	0	0	0	0	0	0
210230	0	4	0	1	0	1	1	2	2	1	0	0	0	0	0	0	0	0	0	0	0	0	0	0	0	0	0	0	0	0	0	0	0	0	0
210232	0	2	0	1	0	1	1	2	0	0	0	0	0	0	0	0	0	0	0	0	0	0	0	0	0	0	1	0	0	0	0	0	0	0	0
210233	0	3	0	1	1	1	2	2	2	0		0	0	0	0	0	0	0	0	1	0	0	0	0	0	0	0	1	0	0	0	0	0	0	0
210235	0	3	0	1	2	1	1	1	1	0		0	0	0	1	1	0	0	0	0	0	0	0	0	0	0	0	0	0	0	0	0	0	0	0
210236	1	2	0	1	0	2	1	1	1	0	0	0	0	0	0	0	0	0	0	0	0	0	0	0	1	0	0	0	0	0	0	0	0	0	0
210238	1	4	1	1	1	1	1	2	0	0	0	0	0	0	0	0	0	0	0	0	0	0	0	0	0	0	0	1	0	0	0	0	0	0	0
210239	0	1	0	1	0	1	1	1	0	0	0													0	0	0	0	0	0	0	0	0	0	0	0
210240	0	2	0	1	0	1	1	2	0	0	0	0	0	0	0	1	1	0	0	1	0	0	0	0	0	0	1	0	0	0	0	0	0	0	0
210241	0	5	0	1	1	1	2	2	0	0														0	0	0	0	1	0	0	0	0	0	0	0
210243	0	1	0	1	0	1	1	1	1	0	0													0	1	1	0	0	0	0	0	0	1	0	0
210244	0	5	1	1	2	1	2	2	0	0	1													0	0	0	0	1	0	0	0	0	0	0	0
210245	1	4	0	1	0	1	2	1	1	1	0	0	0	0	1	1	0	0	0	0	0	0	0	0	0	0	0	0	0	0	0	0	0	0	0
210246	1	5	0	1	1	1	1	1	1	0	0	0	0	0	0	0	0	0	0	0	0	0	0	0	0	0	0	0	0	0	0	0	0	0	0
210247	1	5	0	1	1	2	2	1	1	0	0	0	0	0	0	0	0	0	0	1	0	0	0	0	0	0	0	0	0	0	0	0	0	0	0
210248	1	4	0	1	1	1	1	2	1	0	0	0	0	0	0	0	0							0	0	0	1	0	0	0	0	0	0	0	0
210249	1	2	0	1	0	1	1	1	1	0		0	0	0	0	0	0	1	0	0	0	0	0	0	0	0	1	0	0	0	0	0	0	0	0
210250	1	5	0	1	1	1	1	1	1	0	0	0	0	0	0	0	0	0	0	0	0	0	0	0	0	0	0	0	0	0	0	0	0	0	0
210251	0	4	0	1	1	1	1	1	0	0	0	0	0	0	0	0	0	1	0	0	0	0	0	0	0	0	0	0	0	0	0	0	0	0	0
210252	1	4	0	1	1	1	1	1	1	0	0	0	0	0	0	0	0	0	0	0	0	0	0	0	0	0	0	0	0	0	0	0	0	0	0
210253	1	3	0	1	0	1	1	1	1	0	0	0	0	0	0	0	0	0	0	0	0	0	0	0	0	0	0	0	0	0	0	0	0	0	0
210255	1	4	0	1	0	1	1	1	0	0	0	0	0	0	0	0	0	1	0	0	0	0	0	1	0	0	0	0	0	0	0	0	0	0	0
210256	1	4	0	1	2	1	1	2	1	0	1	0	0	0	0	0	0	1	0	0	0	0	0	1	0	0	0	0	0	0	0	0	0	0	0
210257	1	4	0	1	0	1	1	1	1	0	0	0	0	0	0	0	0	0	0	0	0	0	0	0	0	0	0	0	0	0	0	0	0	0	0
210258	1	4	0	1	0	1	1	1	1	0	0	0	0	0	0	0	0	0	1	0	0	0	0	0	0	0	0	0	0	0	0	0	0	0	0
210260	1	4	0	1	1	1	1	1	1	0	0	0	0	0	0	0	0	0	0	0	0	0	0	0	1	0	0	0	0	0
210261	0	5	1	1	2	1	1	2	0	0	1	1	0	0	0	1	0	1	0	0	0	0	0	0	0	0	0	0	0	0	0	0	0	0	0
210262	1	2	0	1	1	1	1	1	1	0		0	0	0	0	1	1	0	1	0	0	0	0	0	0	0	0	0	0	0	0	0	0	0	0
210263	0	5	0	1	0	1	1	2	1	1	0	1	0	0	0	1	0	0	0	0	0	0	0	0	0	0	1	0	0	0	0	0	0	0	1
210264	0	4	1	1	0	1	2	1	2	0	0	0	1	0	0	1	0	0	0	0	0	0	0	0	0	0	1	0	0	0	0	0	0	0	0
210265	1	4	0	1	0	1	1	1	1	0	0	0	0	0	0	0	0	0	0	0	0	0	0	0	0	0	0	0	0	0	0	0	0	0	0
210266	1	4	0	1	0	2	1	1	1	0	0	0	0	0	0	0	0	0	0	0	0	0	0	0	0	0	0	1	0	0	0	0	0	0	0
210267	1	4	0	1	1	1	1	2	1	0	0	0	0	1	0	1	0	0	1	0	0	0	0	0	0	0	0	1	0	0	0	0	0	0	0
210268	1	3	1	1	1	1	1	2	1	0	0	0	0	0	0	0	0	0	0	1	0	0	0	0	0	1	0	0	0	0	0	0	0	0	0
210269	0	2	0	1	0	2	1	1	1	1	0	0	0	0	0	0	0	0	0	0	0	0	0	0	0	0	0	0	0	0	0	0	0	0	0
210270	1	4	0	1	1	1	2	1	0	1	0	0	0	1	0	1	0	0	0	0	0	0	0	0	0	0	0	0	0	1	0	0	0	0	0
210271	1	5	0	1	0	1	2	2	1	0	0	1	0	0	0	1	0	0	0	0	1	0	0	0	0	0	0	0	0	0	0	0	0	0	0
210272	1	5	0	1	0	1	2	2	1	1	0	0	0	0	0	0	0	0	0	0	0	0	0	0	0	0	0	0	0	0	0	0	0	0	0
210273	1	5	0	1	1	2	1	1	1	1	0	0	0	0	0	0	0	0	0	0	0	0	0	0	0	0	0	0	0	0	0	0	0	0	0
210274	1	5	1	1	0	1	1	2	1	0		1	0	0	0	1	0	0	0	0	0	0	0	0	0	0	1	0	0	0	0	0	0	0	0
210279	0	4	0	0	0	1	1	1	0	1	1	1	0	0	0	1	0	1	0	0	0	0	0	0	0	0	0	0	0	0	0	0	0	0	0
210280	1	5	0	1	1	1	1	2	1	1	0	0	1	0	0	1	0	0	0	1	0	0	0	0	0	1	1	0	0	0	0	0	0	0	0
210281	1	2	1	1	0	1	1	2	1	0		0	0	0	0	0	0	0	0	0	0	0	0	0	0	0	0	0	0	0
210282	1	4	1	1	2	1	1	2	1	0	0	0	0	0	0	0	0	0	0	0	0	0	0	0	0	0	0	0	0	0	0	0	0	0	0
210283	0	5	0	1	2	1	1	2	0	0	0	0	0	0	1	1	0	0	0	0	0	0	0	0	0	0	0	0	0	0
210284	1	5	0	1	1	1	1	1	2	1	0	0	0	0	0	0	0	0	0	0	0	0	0	0	0	0	0	0	0	0	0	0	0	0	0
210285	1	2	0	1	1	1	1	2	1	0	0	0	0	0	0	0	0	1	0	0	0	0	0	0	0	0	0	0	0	0	0	0	1	0	0
210286	1	3	0	1	2	1	1	1	1	0	0	0	1	0	0	1	0	1	0	0	0	0	0	0	0	0	0	0	0	0	0	0	0	0	0
210287	0	3	0	1	1	1	1	1	0	0		0	0	0	0	0	0	0	0	1	0	0	0	0	0	1	0	0	0	0	0	0	0	0	0
210288	1	2	0	0	0	1	1	1	1	0		0	0	0	1	1	0	0	1	0	0	0	0	0	1	1	0	0	0	0
210289	1	3	1	1	0	1	1	1	0	0		0	0	0	0	0	0	0	0	0	0	0	0	0	0	0	0	1	0	0	0	0	0	1	0
210290	0	3	0	1	0	1	1	1	0	1	0	0	1	0	0	1	0	1	0	0	0	0	0	1	0	0	0	0	0	0	0	0	0	0	0
210291	1	3	0	1	0	2	1	1	1	0	0	0	0	0	0	0	0	1	0	0	0	0	0	0	0	0	0	0	0	0	0	0	0	0	0
210292	1	4	0	1	0	1	1	2	1	0	0	0	0	0	0	0	0	0	0	0	0	0	0	0	0	0	0	0	0	1	0	0	0	0	0
210293	1	4	0	1	1	1	1	1	1	0	0	0	0	0	1	1	0	0	0	0	0	0	0			0					0	0	0	0	0
210295	0	2	0	0	0	1	1	1	1	0														0	0	0	0	0	0	0
210296	1	3	1	0	0	3	1	1	0	0		0	0	0	0	0	0	0	0	0	0	0	0	0	1	0	0	0	0	0	0	0	0	0	0
210297	1	4	0	1	2	1	1	1	1	0		0	0	0	0	0	0	1	0	0	0	0	0	0	0	0	0	0	0	0	0	0	0	0	0
210298	1	3	0	1	0	1	1	2	0	0	1	0	0	0	0	0	0	1	0	0	0	0	0	1	0	0	0	0	0	0	0	0	0	0	0
210299	1	4	0	1	0	1	1	1	1	0	0													0	0	0	0	0	0	0	0	0	0	0	0
210300	1	3	0	1	1	2	1	1	0	0		0	0	0	0	0	0	1	0	0	0	0	0	0	0	0	0	0	0	0	0	0	0	0	0
210301	1	4	0	1	1	1	1	2	1	0	0	0	0	0	0	0	0	0	0	0	0	0	0	0	0	0	1	0	0	0
210303	0	5	0	1	0	2	1	1	0	1	0	0	0	0	0	0	0	0	0	0	0	0	0	0	0	0	0	0	0	0	0	0	0	0	0
210304	1	3	1	1	1	1	1	2	1	0	0													0	0	0	0	0	0	0
210305	1	4	0	1	0	1	1	1	1	0	0	0	1	0	0	1	0	0	0	0	0	0	0	0	0	0	0	0	0	0	0	0	0	0	0
210306	1	4	1	1	1	1	1	1	0	0	0	0	0	0	0	0	0	0	0	0	0	0	0	0	0	0	0	0	0	0	0	0	0	0	0
210307	0	5	0	1	1	1	1	2	0	0	1	0	0	0	0	0	0	1	0	0	0	0	0	1	0	0	0	0	0	0	0	0	0	0	0
210308	0	2	0	1	0	1	1	1	0	0	0	0	0	0	0	0	0	1	0	1	0	0	0	1	0	0	0	0	0	0	0	0	0	0	0
210309	1	2	0	1	1	1	1	1	1	0	0	0	0	0	0	0	0	1	0	0	0	0	0	0	1	0	0	0	0	0	0	0	0	0	0
210310	1	5	0	1	1	1	2	1	1	0	0	0	0	0	0	0	0	0	1	0	0	0	0	0	1	0	0	0	0	0	0	0	0	0	0
210312	1	4	0	1	2	1	1	1	1	0		0	0	0	0	0	0	1	0	0	0	0	0	0	0	0	0	0	0	0	0	0	0	0	0
210313	1	4	0	1	0	1	1	2	0	0	0	0	0	0	0	0	0	1	0	0	0	0	0	0	0	0	0	0	0	1	0	0	0	0	0
210314	1	4	0	1	0	1	2	1	1	0	0	0	0	0	0	0	0	0	1	0	0	0	0	0	1	0	0	0	0	0	0	0	0	0	0
210315	1	5	0	1	1	1	1	2	1	0	0	0	0	0	0	0	0	0	0	0	0	0	0	0	0	1	0	0	0	0	0	0	0	0	0
210316	1	2	0	0	0	1	1	1	1	0		0	0	0	0	0	0	0	1	0	0	0	0	0	1	0	0	0	0	0	0	0	0	0	0
210317	1	4	0	1	0	1	1	2	1	0		0	0	0	0	0	0	0	0	0	0	0	0	0	0	0	0	0	0	0	0	0	0	0	0
210318	1	3	0	1	0	1	1	1	1	0	1	0	0	0	0	0	0	1	0	0	0	0	0	1	0	0	0	0	0	0	0	0	0	0	0
210320	1	4	0	1	0	1	1	1	1	0	1	0	0	0	0	0	0	1	1	0	0	0	0	1	0	0	0	0	0	0	0	0	0	0	0
210322	1	3	0	1	0	1	1	1	1	0	0	0	1	0	0	1	0	0	0	0	0	0	0	0	1	0	0	0	0	0	0	0	0	0	0
210323	1	5	1	1	1	1	1	2	1	2	0	0	0	0	0	0	0	0	0	0	0	0	0	0	0	0	0	0	0	0	0	0	0	0	0
210324	1	2	0	1	0	1	1	2	2	0	0	0	0	0	0	1	1	0	0	1	0	0	0	0	0	1	0	0	0	0	0	0	0	0	0
210325	0	4	0	1	1	1	1	1	0	0	0	0	0	0	0	0	0	1	0	0	0	0	0	1	0	0	0	0	0	0	1	0	0	0	0
210326	1	3	0	1	0	2	1	1	1	0	0	0	0	0	0	0	0	1	1	0	0	0	0	0	0	0	0	0	0	0
210327	1	2	0	1	2	2	1	1	1	1	0	0	0	0	0	0	0	0	1	0	0	0	0	0	0	0	0	0	0	0	0	0	0	0	0
210328	1	4	0	1	1	1	1	1	1	0	0	0	0	0	0	0	0	0	1	0	0	0	0	0	0	0	0	0	0	0
210329	1	4	0	1	1	2	1	1	1	0	0	0	0	0	0	0	0	1	0	0	0	0	0	1	0	0	0	0	0	0
210330	1	4	0	1	1	1	1	1	1	1	0	0	0	0	1	1	0	1	0	0	0	0	0	0	0	0	0	0	0	0
210331	1	4	0	1	1	2	1	1	1	2	0	0	0	0	0	0	0	0	0	0	0	0	0	0	0	0	0	0	0	1
210332	0	2	0	1	0	1	1	1	0	1	0	0	0	0	0	0	0	0	0	0	0	0	0	0	0	0	0	0	0	0
210333	0	1	0	0	0	2	1	1	1	0	1	0	0	0	0	0	0	1	0	0	0	0	0	1	0	0	0	0	0	0	0	0	0	0	0
210334	1	4	0	1	2	1	3	1	1	0		0	1	0	0	1	0	0	0	1	0	0	0	0	0	1	0	0	0	0
210335	0	4	0	1	1	1	1	1	0	0	0	0	0	0	0	0	0	0	0	0	0	0	0	0	0	0	0	0	0	0
210336	1	2	0	1	0	2	1	1	1	1	0	0	0	0	0	0	0	0	0	0	0	0	0	0	0	0	0	0	0	0	0	0	0	0	0
210337	0	2	0	1	0	1	1	1	0	0	0	0	0	0	0	0	0	0	0	0	0	0	0	0	0	0	0	0	0	0
210339	0	4	0	1	0	1	1	1	0	0	0	0	0	0	0	0	0	0	0	0	0	0	0	0	0	0	1	0	0	0
210340	1	1	0	0	0	2	3	1	1	0		0	0	0	0	0	0	1	0	1	0	0	0	0	0	0	0	0	0	0
210341	0	3	0	1	0	1	1	1	0	1	0	0	0	0	0	0	0	0	0	0	0	0	0	0	0	0	0	0	0	0
210342	0	2	0	1	0	1	1	1	0	1	0	0	0	0	0	0	0	0	0	0	0	0	0	0	0	0	1	0	0	0
210343	1	4	0	1	1	1	1	1	1	0	0	0	0	0	0	0	0	0	1	0	0	0	0	0	0	0	0	0	0	0
210344	1	4	0	1	1	1	1	1	1	0	0	0	0	0	0	0	0	0	1	0	0	0	0	0	1	0	0	0	0	0
210345	1	4	0	1	1	1	1	1	1	0		0	0	0	0	0	0	0	0	0	0	0	0	0	0	0	0	0	0	1
210346	0	2	0	1	0	1	1	1	0	0	0	0	0	0	0	1	1	0	0	1	0	0	0	0	0	0	0	0	0	0
210347	0	1	0	0	0	2	1	1	0	1	0	0	0	0	0	0	0							0	0	0	0	0	0	0
210348	0	4	0	0	2	2	1	1	0	0														0	0	0	1	0	0	0
210349	0	2	0	1	0	1	1	1	0	1	0	0	0	0	0	0	0							0	0	0	0	0	0	0
210350	0	1	0	0	0	1	1	1	0	0	0	0	0	0	0	0	0	0	0	0	1	0	0	0	0	0	0	0	0	0
210351	0	2	0	1	0	1	1	1	0	1	0	0	0	0	0	0	0	0	0	0	1	0	0	0	0	0	0	0	0	0	0	0	0	0	0
210353	1	4	0	1	1	1	2	2	1	0														0	0	0	0	0	0	0	0	0	0	0	0
210354	1	4	0	1	1	1	1	2	1	0		0	0	0	0	0	0							0	0	0	0	0	0	0	0	0	0	0	0
210356	1	4	0	1	1	1	1	1	1	0																0
210357	1	1	0	1	0	2	1	1	1	1		0	0	0	0	0	0	1	0	0	0	0	0	1	0	0	0	0	0	0	0	0	0	0	0
210358	0	3	0	1	1	1	1	1	0	1		0	0	0	0	0	0	0	1	0	0	0	0	0	0	0	0	0	0	0	0	0	0	0	0
210359	1	5	0	1	1	1	2	2	1	0	0	0	0	0	0	0	0							0	0	0	0	1	0	0	0	0	0	0	0
210360	1	3	0	1	0	3	1	1	1	0	0	0	0	0	0	0	0	1	0	0	0	0	0	0	0	0	0	0	0	0	0	0	0	0	0
210361	0	4	0	1	1	1	2	1	0	1		0	0	0	0	0	0	0	0	0	0	0	0	0	0	0	0	0	1	0	0	0	0	0	0
210362	1	4	0	1	0	1	1	2	1	0	0	0	0	0	0	0	0							0	0	0	0	0	0	0	0	0	0	0	0
210363	1	1	0	0	2	1	1	1	1	0	0	0	0	0	0	0	0	0	0	0	0	0	0	0	0	0	0	0	0	0
210364	0	5	0	1	1	2	2	2	0	1		0	0	0	0	0	0	0	0	0	0	0	0	0	0	0	0	0	0	0	0	0	0	0	0
210366	0	4	0	1	1	1	1	1	0	0		0	0	0	0	0	0	0	1	0	0	0	0	0	1	0	0	0	0	0	0	0	0	0	0
210367	0	5	0	1	0	1	1	1	0	0	0	0	0	0	0	0	0	0	0	0	0	0	0	0	0	0	0	0	0	0	0	0	0	0	0
210368	1	4	0	1	1	1	1	2	0	0		0	0	0	1	1	0	0	0	0	0	0	0	0	0	0	0	0	0	0	0	0	0	0	0
210369	0	3	0	1	0	1	1	1	1	0		0	0	0	0	0	0	0	0	0	0	0	0	0	0	0	1	0	0	0
210370	1	4	0	1	1	1	1	1	1	0	0	0	0	0	0	0	0	0	0	0	0	0	0	0	0	0	1	0	0	0	0	0	0	0	0
210371	0	4	0	1	0	1	1	1	0	0	0	0	0	0	0	0	0							0	0	0	0	0	0	1	0	0	0	0	0
210372	1	1	0	1	1	1	1	1	0	0		0	0	0	0	0	0	1	0	1	0	0	0	0	0	1	0	0	0	0	0	0	0	0	0
210373	1	3	0	1	1	1	1	1	1	0		0	0	0	0	0	0	0	0	1	0	0	0	0	0	1	0	0	0	0	0	0	0	0	0
210374	1	5	0	1	0	1	1	2	0	1		0	0	0	0	0	0	0	0	0	0	0	0	0	0	0	0	0	1	0	0	0	0	0	0
210375	1	2	0	1	1	1	1	1	1	1	0	1	0	0	0	1	0	0	0	0	0	0	0	0	0	0	0	0	0	0	0	0	0	0	0
210376	1	3	0	1	1	1	1	1	1	0	0	0	0	0	0	0	0	1	0	0	0	0	0	1	0	0	0	0	0	0	1	0	0	0	0
210377	1	5	0	1	0	1	2	1	0	0		0	0	0	0	0	0	1	0	0	0	0	0	0	0	0	0	0	0	0	0	0	0	0	0
210378	1	1	0	0	0	1	1	1	0	1	0	0	0	0	1	1	0	0	0	0	1	0	0	0	0	0	0	0	0	0	0	0	0	0	0
210380	1	1	0	0	0	1	1	1	0	1	0	0	0	0	0	0	0	0	0	0	1	0	0	0	0	0	0	0	0	0	0	0	0	0	0
210381	1	5	0	1	1	2	1	1	0	1		0	0	0	1	1	0	0	0	0	0	0	0	0	0	0	0	0	0	0
210382	1	2	0	1	1	1	1	1	1	0	1	0	0	0	0	0	0	0	0	0	0	0	0	0	0	0	0	0	0	0
210383	0	5	0	1	1	2	1	1	1	1	0	0	0	0	0	0	0	0	1	0	0	0	0	0	0	0	0	0	0	0	0	0	0	0	0
210384	1	4	0	1	1	1	1	1	1	0	0	0	0	0	0	0	0	0	0	0	0	0	0	0	0	0	0	0	0	1	0	0	0	0	0
210385	1	4	0	1	1	1	1	2	1	0	0	0	0	0	0	0	0	0	1	0	0	0	0	0	0	0	0	0	0	0	0	0	0	0	0
210386	1	3	0	1	1	1	1	1	1	0	0	0	0	0	0	0	0							0	0	0	0	0	0	0	0	0	0	0	0
210387	0	5	0	1	1	1	1	1	0	1		0	0	0	1	1	0							0	0	0	0	0	0	0	0	0	0	0	0
210388	1	3	0	1	0	1	1	1	1	0	0	0	0	0	0	0	0	0	0	1	0	0	0	0	0	0	0	0	0	0	0	0	0	0	0
210389	0	5	0	1	1	1	1	2	0	1	0	0	1	0	0	1	0	0	0	0	0	0	0	0	0	0	0	0	0	0	0	0	0	0	0
210390	0	5	1	1	2	1	1	1	0	0	0	0	0	0	0	0	0	0	0	0	0	0	0	0	0	0	0	0	0	0	0	0	0	0	0
210391	0	4	0	1	1	1	1	2	0	0	0	0	0	0	0	1	1	0	0	0	0	0	0	0	0	0	0	0	0	1	0	0	0	0	0
210392	1	4	0	1	1	1	2	2	1	0		0	0	0	0	0	0	0	0	0	0	0	0	0	1	0	0	0	0	0	0	0	0	0	0
210393	1	1	0	1	0	1	1	1	1	0	1	0	0	0	0	0	0							0	0	0	0	0	0	0	0	0	0	0	0
210394	1	5	1	1	1	1	1	2	1	0	0															0					0	0	0	0	0
210395	1	3	0	1	0	1	1	1	1	0		0	0	0	0	0	0	0	0	0	0	0	0	0	0	0	0	0	0	0
210396	1	5	0	1	0	1	1	2	1	0	0	0	0	0	0	0	0	0	0	0	0	0	0	0	0	0	0	1	0	0	0	0	0	0	0
210397	0	5	0	1	1	1	1	2	0	0	0	0	0	0	0	0	0	0	1	0	0	0	0	0	1	0	0	0	0	0	0	0	0	0	0
210398	1	4	0	1	0	1	1	2	1	0	0	0	0	0	0	0	0							0	0	1	0	0	0	0	0	0	0	0	0
210399	1	3	0	1	1	1	1	1	1	0	0	0	0	0	0	0	0	0	0	0	1	0	0	0	0	0	0	0	0	0	0	0	0	0	0
210400	0	5	0	1	0	1	1	2	0	0		0	0	0	0	0	0	0	1	0	0	0	0	0	0	0	0	0	0	0	0	0	0	0	0
210401	1	1	0	1	0	1	1	2	0	0	0	0	0	0	0	0	0	0	0	0	0	0	0	0	1	0	0	0	0	0	0	0	0	0	0
210402	0	5	0	1	1	1	1	2	0	0		0	0	1	0	1	0	0	0	0	0	0	0	0	0	0	0	0	0	0	0	0	0	0	0
210403	0	5	0	1	2	1	1	2	0	1	0	0	0	0	0	0	0	0	1	0	0	0	0	0	1	0	0	0	0	0	0	0	0	0	0
210404	1	4	0	1	0	2	1	1	1	1		0	0	0	0	1	1							0	0	0	0	0	0	0	0	0	0	0	0
210405	0	2	0	1	0	2	1	1	1	0		0	0	0	0	0	0	0	1	0	0	0	0	0	0	0	0	0	0	0	0	0	0	0	0
210406	0	2	0	1	0	1	1	1	0	0	0	0	0	1	0	1	0	0	0	0	0	0	0	0	0	0	0	0	0	0	0	0	0	0	0
210407	0	5	0	1	1	1	1	2	0	0		0	0	0	0	0	0	0	0	0	0	0	0	0	0	0	0	0	0	0	0	0	1	0	0
210409	0	5	0	1	1	1	1	2	0	0	0	0	0	0	0	0	0	0	0	0	0	0	0	0	0	0	1	0	0	0	0	0	0	0	0
210410	1	4	1	1	1	1	1	2	1	0	0	0	0	0	1	1	0	0	0	0	0	0	0	0	0	0	1	0	0	0	0	0	0	0	0
210411	1	5	0	1	1	1	1	2	1	0	0	0	0	0	0	0	0	0	0	0	0	0	0	0	0	0	1	0	0	0	0	0	0	0	0
210412	1	5	0	1	1	1	1	1	1	0	0	0	0	0	0	0	0	0	0	0	0	0	0	0	0	0	0	0	0	0	0	0	0	0	0
210413	0	5	0	1	2	1	1	2	0	1		0	0	1	0	1	1	0	0	0	0	0	0	0	0	0	0	0	0	0	0	0	0	0	0
210414	0	4	0	1	0	1	1	2	0	0	0	0	0	0	0	1	1	0	0	0	0	0	0	0	0	0	0	0	1	0	0	0	0	0	0
210415	1	4	0	1	1	1	1	1	1	0	0	0	0	0	0	0	0	0	0	0	0	0	0	0	0	0	0	0	0	0
210416	0	5	0	1	2	2	1	1	0	0		0	0	0	0	1	1	0	0	0	0	0	0	0	0	0	0	0	0	0	0	0	0	0	0
210417	1	5	0	1	0	1	1	2	0	0	0	0	0	0	0	1	1	0	1	1	0	0	0	0	1	1	0	0	0	0	0	0	0	0	0
210418	1	5	0	1	1	1	1	1	1	0		0	0	0	0	0	0	0	1	0	0	0	0	0	0	0	0	0	0	0
210419	0	5	0	1	1	2	2	2	0	0	0	0	0	0	0	0	0	0	0	0	1	0	0	0	0	0	0	0	0	0	0	0	0	0	0
210420	1	4	0	1	1	1	1	1	1	0	0	0	0	0	0	0	0	0	0	0	0	0	0			0					0	0	0	0	0
210421	0	3	1	1	2	1	2	2	2	2		0	0	1	1	1	0	1	0	1	1	0	0	0	0	1	0	0	0	0	0	0	0	0	0
210422	1	4	0	1	2	1	2	2	1	0	0	0	0	0	0	0	0							1	0	0	0	0	0	0	0	0	0	0	0
210423	1	4	0	1	1	2	1	2	1	0		0	0	0	0	0	0	0	0	1	0	0	0	0	0	0	0	0	0	0	0	0	0	0	0
210424	1	4	0	1	1	1	1	2	0	1		0	0	0	0	0	0							0	0	0	0	0	0	1
210425	1	4	0	1	1	1	1	1	0	0		0	0	0	0	0	0	1	0	0	0	0	0	1	0	0	0	0	0	0	0	0	0	0	0
210426	1	4	0	1	0	1	1	2	0	0	0	0	0	0	0	0	0									0					0	0	0	0	0
210427	0	5	0	1	1	1	1	1	0	1	0	0	0	0	0	1	1	0	0	0	0	0	0	0	0	0	0	0	0	0	0	0	0	0	0
210428	1	1	0	1	1	1	1	1	0	0		0	0	0	0	0	0	1	0	0	0	0	0	1	0	0	0	0	0	0	0	0	0	0	0
210429	0	4	0	1	0	2	1	1	0	0	0	0	0	0	0	0	0	0	0	0	0	0	0	0	0	1	0	0	0	0	0	0	0	0	0
210430	0	4	0	1	1	1	1	2	0	0		0	0	0	0	1	1	0	0	0	0	0	0	0	0	0	0	0	0	0	0	0	0	0	0
210431	0	5	0	1	1	1	1	2	0	0	1	0	0	0	0	0	0	0	0	0	0	0	0	1	0	0	0	0	0	0	0	0	0	0	0
210432	0	4	0	1	2	1	1	1	0	1	0	0	0	0	0	0	0	0	0	0	0	0	0	0	0	0	0	0	0	0	0	0	0	0	0
210434	0	4	0	1	1	3	1	2	0	0		0	0	0	0	0	0	0	0	1	0	0	0	0	0	0	0	0	0	1
210437	0	3	0	1	1	1	1	1	0	0	0	0	0	0	0	0	0							0	1	0	0	0	0	0	0	0	0	0	0
210438	0	4	0	1	0	1	1	1	0	1	0	0	0	0	0	0	0	0	0	1	0	0	0	0	0	0	1	0	0	0	0	0	0	0	0
210439	0	1	0	1	0	1	1	1	0	0	0	0	0	0	0	0	0	0	0	1	0	0	0	0	1	0	0	0	0	0	0	0	0	0	0
210440	0	5	0	1	1	1	1	2	0	0	0	0	0	0	0	0	0	0	0	1	0	0	0	0	0	0	0	0	0	0	0	0	0	0	0
210441	1	2	0	1	2	2	1	1	1	1	0													0	0	0	0	0	0	0	0	0	0	0	0
210442	1	4	0	1	1	1	2	2	1	0	0	0	0	0	0	0	0							0	0	0	0	1	0	0	0	0	0	0	0
210443	0	4	1	1	1	1	1	1	0	0	0	0	0	1	0	1	0	1	0	0	0	0	0	0	0	0	1	0	0	0	0	0	0	0	0
210444	0	4	0	1	1	1	1	2	0	0	1	1	0	0	0	1	0	0	0	0	0	0	0	1	0	0	0	0	0	0	0	0	0	0	0
210445	1	4	0	1	1	2	1	1	1	0	1	0	0	0	0	0	0	1	0	0	0	0	0	0	0	0	0	0	0	0	0	0	0	0	0
210446	1	2	0	1	0	1	1	1	1	0		0	0	0	0	1	1	0	0	0	1	0	0	0	0	0	0	0	0	1	0	0	0	0	0
210447	0	5	0	1	1	1	2	2	0	1	0	0	0	0	0	0	0	1	0	0	0	0	0	0	0	0	0	0	0	0	0	0	0	0	1
210449	0	3	0	1	1	1	1	2	0	0		0	0	0	0	1	1	0	0	0	0	0	0	0	0	0	0	0	0	0	0	0	0	0	0
210450	1	2	0	1	0	1	1	1	1	0	1	0	0	0	0	0	0	1	0	0	0	0	0	1	0	0	0	0	0	0	0	0	0	0	0
210452	1	4	0	1	1	1	1	1	0	0	0	0	0	0	0	0	0	0	0	0	0	0	0	0	0	0	0	0	0	0	0	0	0	0	0
210454	1	3	0	1	2	2	1	1	1	1		0	0	0	0	0	0							0	0	0	0	0	0	0	0	0	0	0	0
210455	0	2	0	1	0	1	1	1	0	0																0
210457	1	3	0	1	1	2	1	1	1	0	0	0	0	0	0	0	0	0	1	0	0	0	0	0	1	0	0	0	0	0	0	0	0	0	0
210458	0	2	0	1	2	2	1	1	0	1	0	0	0	0	0	0	0	0	1	0	0	0	0	0	0	0	0	0	0	0	0	0	0	0	0
210459	1	4	0	1	0	1	1	1	0	0		0	0	0	0	0	0	0	0	0	1	0	0	0	0	0	0	0	0	0
210460	1	4	0	1	0	1	1	1	1	0														0	0	0	0	0	0	0	0	0	0	0	0
210461	1	2	0	0	0	1	1	1	0	0	1	0	0	0	0	0	0	0	0	0	0	0	0	0	0	0	0	0	0	0	0	0	0	0	0
210462	0	5	0	1	1	1	1	1	0	0	0	0	0	1	0	1	0							0	0	0	0	1	0	0	0	0	0	0	0
210463	0	2	0	1	0	2	1	1	0	1	1															0
210464	1	1	0	0	0	1	1	1	1	0	0															0					0	0	0	0	0
210465	1	2	0	0	0	1	1	1	1	0	0	0	0	0	0	0	0	0	0	0	0	0	0	0	0	0	0	0	0	0
210466	1	1	0	0	0	1	1	1	0	0		0	0	0	0	0	0	0	0	0	0	0	0	0	0	0	0	0	0	0
210467	0	1	0	1	1	1	1	1	1	0		0	0	0	0	0	0	0	0	0	0	0	0	0	1	0	0	0	0	0
210468	0	4	0	1	0	1	1	1	0	0	1	0	0	0	0	1	1	1	0	0	1	0	0	0	0	0	0	0	0	0	0	0	0	0	0
210469	1	5	0	1	1	1	1	1	1	0		0	0	0	1	1	0	0	1	0	0	0	0	0	0	0	0	0	0	0
210470	0	4	0	1	1	1	1	2	0	0	0	0	0	0	0	0	0	0	1	0	1	0	0	0	1	0	0	0	0	0
210471	0	2	0	0	0	2	1	1	0	0		0	0	0	0	0	0	0	1	0	0	0	0	0	0	0	0	0	0	0
210473	1	3	0	1	1	1	1	2	2	0		0	0	0	0	0	0							0	0	1	0	0	0	0	0	0	0	0	0
210474	1	5	0	1	1	1	1	1	1	0	0	0	0	0	0	0	0	0	1	0	0	0	0	0	1	0	0	0	0	0	0	0	0	0	0
210475	0	5	0	1	0	1	1	1	0	0	0	0	0	0	1	1	0	0	0	0	0	0	0	0	0	0	0	0	0	0	0	0	0	0	0
210476	1	1	0	0	0	1	1	1	1	1	0	0	0	0	0	0	0							0	0	0	0	0	0	0
210478	0	2	0	1	0	2	1	1	0	0	0	0	0	0	0	0	0	0	1	0	0	0	0	0	0	0	0	0	0	0	0	0	0	0	0
210479	1	1	0	0	0	1	1	1	1	1		0	0	0	0	0	0	0	0	0	1	0	0	0	0	0	0	0	0	0	0	0	0	0	0
210480	0	3	0	1	0	1	1	1	0	0	0	0	0	0	0	0	0							0	1	0	0	0	0	0	0	0	0	0	0
210481	0	1	0	1	0	2	1	2	1	1	0	0	0	0	0	0	0	0	1	0	0	0	0	0	1	0	0	0	0	0	0	0	0	0	0
210482	1	5	0	1	1	2	1	1	0	0	0	0	0	0	0	0	0	0	1	0	0	0	0	0	0	0	0	0	0	0
210483	1	3	0	1	1	1	3	2	1	0		0	0	0	0	0	0	0	0	0	0	0	0	0	0	0	0	0	0	0
210484	1	1	0	0	0	1	1	1	1	0	0	0	0	0	0	0	0							0	0	0	0	0	0	0	0	0	0	0	0
210485	0	2	0	1	0	2	1	1	0	0	0	0	0	0	0	0	0	0	1	0	0	0	0	0	0	0	0	0	0	0
210486	0	3	1	1	1	1	1	2	0	0		0	0	0	0	0	0	0	0	0	0	0	0	0	0	0	0	0	0	0	0	0	0	0	0
210487	0	5	0	1	0	1	1	2	1	0		0	0	0	0	0	0	0	0	0	0	0	0	0	0	0	0	0	0	0	0	0	0	0	0
210488	0	4	0	1	2	1	1	1	0	0																0
210489	0	3	0	1	0	1	1	1	0	0	0	0	0	0	0	0	0	0	0	0	0	0	0	0	0	0	0	0	0	0
210490	0	3	0	1	2	3	3	1	1	0		0	0	0	0	0	0	0	0	0	0	0	0	0	0	0	0	0	0	0
210491	1	2	0	0	0	1	1	1	1	0	0	0	0	0	0	0	0							0	0	0	0	0	0	0
210492	1	3	0	1	1	2	3	1	1	0	0	0	0	0	0	0	0	0	1	1	0	0	0	0	1	0	0	0	0	0
210493	1	4	0	1	1	1	1	1	1	0	0	0	0	0	0	0	0	0	0	0	0	0	0	0	0	0	1	0	0	0
210494	0	4	0	1	1	1	1	1	0	1	0	0	0	0	0	0	0	0	0	0	0	0	0	0	0	0	0	0	0	0
210495	1	4	0	1	2	2	1	1	1	0		0	0	0	0	0	0	0	0	0	0	0	0	0	0	0	0	0	0	0
210496	0	2	0	0	0	2	1	1	0	0	0	0	0	0	0	0	0	0	1	1	0	0	0	0	0	0	0	0	0	0
210497	0	1	0	0	0	2	1	1	1	1	0	0	0	0	1	1	0							0	0	0	0	0	0	0
210498	1	4	0	1	1	1	1	2	1	1	0	0	0	0	0	0	0	0	0	0	0	0	0	0	0	0	0	0	0	0
210499	1	5	0	1	2	1	1	1	1	0	1	0	0	1	0	1	0	0	0	1	0	0	0	0	0	1	0	0	0	1	0	0	0	0	0
210500	1	2	0	0	2	1	1	1	1	1	0	0	0	0	0	0	0	0	0	0	0	0	0	0	0	0	0	0	0	0
210501	1	5	0	1	2	3	1	2	1	0		0	0	0	0	0	0	0	0	0	0	0	0	0	0	0	0	0	0	0	0	0	0	0	0
210503	0	1	0	0	0	1	1	1	0	1	0	0	0	0	0	0	0	0	0	0	1	0	0	0	0	0	0	0	0	0
210504	1	5	0	1	0	1	1	2	0	0	1	0	0	0	0	0	0	0	0	0	0	0	0	0	0	0	0	0	0	0	0	0	0	0	0
210505	0	3	0	1	0	1	1	1	0	0	0													0	0	0	0	0	0	0
210506	1	1	0	1	0	2	1	1	1	0		0	0	0	0	0	0	0	0	0	1	0	0	0	0	0	0	0	0	0	0	0	0	0	0
210507	0	1	0	1	0	1	1	1	0	0	0	0	0	0	0	0	0	0	0	0	1	0	0	0	0	0	0	0	0	0
210508	0	1	0	0	0	2	1	1	1	0														0	1	0	0	0	0	0	0	0	0	0	0
210509	0	3	0	1	1	2	1	1	0	0		0	0	0	0	0	0	1	0	0	0	0	0	1	0	0	0	0	0	0
210510	1	3	0	1	0	2	1	1	0	0	0	0	0	0	0	0	0	0	1	0	0	0	0	0	0	0	0	0	0	0	0	0	0	0	0
210511	0	5	0	1	1	1	1	2	0	0		0	0	0	0	0	0	0	0	0	0	0	0	0	0	0	0	0	0	0
210512	1	3	0	1	0	2	1	1	0	1	0	0	0	0	0	0	0	0	1	0	0	0	0	0	0	0	0	0	0	0	0	0	0	0	0
210513	0	4	0	1	0	1	1	1	0	0		0	0	0	0	0	0	0	0	1	0	0	0	0	0	1	0	0	0	0	0	0	0	0	0
210515	0	2	0	1	0	2	1	1	0	0		0	0	0	0	0	0	1	1	0	0	0	0	1	0	0	0	0	0	0
210517	0	1	0	1	0	1	3	1	0	0		0	0	0	0	0	0	0	1	0	0	0	0	0	0	0	0	0	0	0
210520	0	2	0	1	1	1	1	2	1	0		0	0	0	0	0	0	0	0	0	0	0	0	0	0	0	0	0	0	0	0	0	0	0	0
210522	1	1	0	1	0	1	1	1	0	0		0	0	0	0	1	1	1	0	0	0	0	0	0	0	0	0	0	0	0	0	0	0	0	0
210524	1	1	0	1	0	2	1	1	1	0		0	0	0	0	0	0	0	0	1	0	0	0	0	0	0	0	0	0	0
210526	0	1	0	1	0	2	1	1	0	1		0	0	0	0	0	0	0	1	0	1	0	0	0	1	0	0	0	0	0	0	1	0	0	0
210527	0	2	0	1	1	1	1	1	1	0	0	0	0	0	0	0	0	0	1	0	0	0	0	0	0	0	0	0	0	0	0	0	0	0	0
210528	1	3	0	1	1	1	1	1	1	0	0	0	0	0	0	0	0	0	0	0	0	0	0	0	0	0	0	0	0	0	0	0	0	0	0
210529	0	3	0	0	0	1	1	1	0	0		0	0	0	0	0	0	1	1	0	0	0	0	0	0	0	0	0	0	0	0	0	0	0	0
210530	0	1	0	1	0	1	3	1	0	0																0
210531	1	2	0	1	0	1	1	1	0	0	0	0	0	0	0	0	0	0	1	0	0	0	0	0	0	0	0	0	0	0
210532	0	5	0	1	0	1	1	2	0	1		0	0	0	0	0	0	1	0	0	0	0	0	0	0	0	0	0	0	0	0	0	0	0	0
210534	1	1	0	0	0	3	1	1	1	0		0	0	0	0	0	0	0	1	0	1	0	0	0	1	0	0	0	0	0
210535	1	3	0	1	2	1	1	1	1	0	0	0	0	0	0	0	0	1	0	0	0	0	0	1	0	0	0	0	0	0	0	0	0	0	0
210537	1	4	0	1	1	1	1	1	1	0		0	0	0	1	1	0	0	1	0	0	0	0	0	1	0	0	0	0	0	0	0	0	0	0
210538	1	1	0	1	2	1	1	2	0	0		0	0	0	1	1	1	0	0	0	0	0	0	0	0	0	0	0	0	0	0	0	0	0	0
210540	0	5	0	1	1	2	1	1	0	0		0	0	1	0	1	0	1	0	1	0	0	0	1	0	1	0	0	0	0
210541	0	5	0	1	0	1	1	1	1	0		0	0	0	1	1	0	0	0	1	0	0	0	0	0	1	0	0	0	0
210542	1	1	0	1	0	1	1	1	0	1		0	0	0	0	0	0	0	0	0	0	0	0	0	0	0	0	0	0	0	0	0	0	0	0
210543	0	5	0	1	1	2	1	1	0	0	0	0	0	0	0	0	0	1	0	0	0	0	0	0	1	0	0	0	0	0	0	0	0	0	0
210544	0	2	0	1	1	1	1	1	0	0		0	0	0	0	0	0	0	0	0	0	0	0	0	0	0	0	0	0	0
210546	1	2	0	1	0	1	1	1	1	0	0	0	0	0	0	0	0	0	0	0	0	0	0	0	0	0	0	0	0	0	0	0	0	0	0
210548	1	1	0	0	0	2	1	1	1	1																0
210549	1	3	0	1	0	1	1	1	1	0	0	0	0	0	0	0	0	0	0	0	0	0	0	0	0	0	0	0	0	0	0	0	0	0	0
210551	0	3	0	1	1	1	1	1	0	0	0	0	0	0	0	0	0							0	0	0	0	0	0	0
210552	0	4	0	1	1	1	1	1	1	0	0	0	0	1	0	1	0							0	0	0	0	0	0	0	0	0	0	0	0
210553	1	3	0	1	1	1	1	1	1	0	0	0	0	0	0	0	0							0	0	1	0	0	0	0
210554	1	2	0	1	1	1	1	1	1	0	0	0	0	0	0	0	0	0	0	0	0	0	0	0	0	0	0	0	0	0
210555	1	3	0	1	0	1	1	1	2	0		0	0	0	0	0	0	0	1	0	0	0	0			0
210556	0	4	0	1	1	1	1	1	0	0	0	0	0	0	0	0	0	0	0	0	0	0	0	0	0	0	0	0	0	0
210557	0	3	0	1	2	1	1	1	1	0		0	0	0	0	0	0	1	1	0	0	0	0	0	1	0	0	0	0	0
210558	1	2	0	1	0	1	1	1	1	0		0	0	0	0	0	0	0	1	0	0	0	0	0	0	0	0	0	0	0
210559	1	4	0	1	1	2	1	1	1	0	0	0	0	0	0	0	0	0	0	1	0	0	0	0	0	1	0	0	0	0
210560	0	3	0	1	1	1	1	1	1	0	1													1	0	0	0	0	0	0
210561	1	3	0	1	2	3	1	1	1	0	0	0	0	0	0	0	0	0	0	0	0	0	0	0	0	0	0	0	0	0
210563	1	2	0	1	1	1	1	1	1	0	1	0	0	0	1	1	0	1	1	0	0	0	0	1	0	0	0	0	0	0
210564	1	3	0	1	1	1	1	1	1	0	0	0	0	0	0	0	0	0	0	1	0	0	0	0	0	0	0	0	0	0
210565	1	1	0	1	0	1	1	1	0	0		0	0	0	1	1	0	1	0	0	0	0	0	0	0	0	0	0	0	0
210566	0	3	0	1	1	1	1	1	0	0		0	0	0	1	1	0	0	0	0	0	0	0	0	0	0	0	0	0	1
210567	0	4	0	1	1	1	1	1	0	0	0	0	0	0	0	0	0	0	0	1	0	0	0	0	0	0	0	0	0	1
210568	1	5	0	1	1	1	1	1	1	0	0	0	0	0	0	0	0	0	0	0	0	0	0	0	0	0	0	0	0	0
210569	0	5	0	1	1	1	1	1	0	0		0	0	0	0	0	0	0	0	0	1	0	0	0	0	0	0	0	0	0
210570	1	2	0	1	0	1	1	1	1	0	0	0	0	0	0	0	0	0	0	0	0	0	0	0	0	0	0	0	0	0
210571	0	3	0	1	0	1	1	1	0	0		0	0	0	1	1	0	0	0	0	0	0	0	0	0	0	0	0	0	0
210572	1	1	0	1	0	1	1	1	1	0	0	0	0	0	0	0	0	0	0	0	0	0	0	0	0	0	0	0	0	1
210573	0	4	0	1	0	2	1	1	0	0	0	0	0	0	0	0	0	0	0	0	0	0	0	0	0	0	0	0	0	1
210574	1	4	0	1	1	1	3	1	1	0		0	0	0	0	0	0	0	0	0	0	0	0	0	0	0	0	0	0	0
210575	1	3	0	1	2	1	1	2	1	0	0	0	0	0	0	0	0	0	0	0	0	0	0	0	0	0	0	0	0	0
210576	0	2	0	1	0	1	1	1	1	0	0	0	0	0	0	1	1	1	1	1	0	0	0	0	0	0	0	0	0	0
210577	1	3	0	1	0	2	1	1	2	1	0	0	0	0	1	1	0	1	0	0	0	0	0	1	0	0	0	0	0	0
210578	0	3	0	1	1	1	1	2	1	0	1	0	0	0	0	0	0	0	0	0	0	0	0	0	0	0	0	0	0	0
210579	0	1	0	1	0	1	1	1	0	0	0	0	0	0	0	0	0	0	0	0	1	0	0	0	0	0	0	0	0	0
210580	0	3	0	1	0	1	1	1	0	0	1	0	0	0	0	0	0	1	0	0	0	0	0	1	0	0	0	0	0	0
210581	0	2	0	0	2	1	3	1	0	0	0	0	0	0	0	0	0	0	0	0	0	0	0	0	0	0	0	0	0	0
210582	1	2	0	1	2	2	3	1	1	0	0	0	0	0	0	1	1	1	0	1	0	0	0	0	0	0	0	0	0	0
210583	1	3	0	0	0	2	1	1	1	1		0	0	0	0	0	0	0	0	1	0	0	0	0	0	1	0	0	0	0
210584	0	4	0	1	1	1	3	1	0	0		0	0	0	0	0	0	0	1	0	0	0	0	0	0	0	0	0	0	0
210585	0	2	0	0	2	2	1	1	0	1	1	0	0	0	0	0	0	1	0	0	0	0	0	0	0	0	0	0	0	0
210586	1	1	0	1	0	2	1	1	1	2	0	0	0	0	0	0	0	1	1	0	0	0	0	1	0	0	0	0	0	0
210588	0	5	0	1	1	1	1	1	0	0	0	0	0	0	0	0	0							0	0	0	0	0	0	0
210589	1	4	0	1	1	2	1	2	1	1	0	0	0	0	0	0	0							0	0	0	0	0	0	0
210590	0	3	0	1	0	1	1	1	0	0	0	0	0	0	0	0	0	0	0	0	0	0	0	0	0	0	0	0	0	0
210591	0	2	0	0	0	1	1	1	0	1	0	0	0	0	0	0	0							0	0	0	0	0	0	0
210592	1	2	0	1	0	2	1	1	1	1		0	0	0	0	0	0	0	0	0	0	0	0	0	0	0	0	0	0	0	0	0	0	0	0
210593	1	4	0	1	1	1	1	1	1	0	0	0	0	0	0	0	0	0	0	1	0	0	0	0	0	0	0	0	0	0
210594	1	4	0	1	2	2	1	2	1	0	0	0	0	0	0	0	0	0	0	0	0	0	0	0	0	0	0	0	0	0
210595	0	2	0	1	0	1	1	1	1	1	0	0	0	0	0	0	0	0	0	1	0	0	0			0
210596	0	2	0	0	0	1	1	1	0	0		0	0	0	0	0	0	1	1	0	0	0	0	0	1	0	0	0	0	0
210597	0	5	0	1	0	1	1	2	0	0																0
210598	1	4	0	1	1	2	1	1	1	0	0	0	0	0	0	0	0	0	0	0	0	0	0	0	0	1	0	0	0	0
210599	1	4	0	1	1	1	1	1	1	0	0	0	0	0	0	0	0	0	0	0	0	0	0	0	0	0	0	0	0	0
210600	0	4	0	1	1	1	1	1	0	0		0	0	0	0	0	0	0	0	0	0	0	0	0	0	1	0	0	0	0
210601	0	5	0	1	1	1	1	2	0	1	0	0	0	0	1	1	0	0	0	0	0	0	0	0	0	0	0	0	0	0	0	0	0	0	0
210602	1	3	0	1	1	2	1	1	1	0	1	0	0	0	0	0	0	1	0	0	0	0	0	1	0	0	0	0	0	0	0	0	0	0	0
210603	0	5	0	1	0	1	1	1	0	0		0	0	0	0	0	0	0	0	0	0	0	0	0	0	0	0	0	0	0	0	0	0	0	0
210604	0	5	0	1	1	1	1	2	0	1		0	0	0	0	0	0	1	0	0	0	0	0	0	0	0	0	0	0	1	0	0	0	0	0
210606	0	5	0	1	1	1	1	2	0	0	0	0	0	0	0	0	0	0	0	1	0	0	0	0	0	1	0	0	0	0	0	0	0	0	0
210607	1	2	0	1	2	1	1	2	0	0		0	0	0	0	0	0	0	0	0	0	0	0	0	0	0	0	1	0	0	0	0	0	0	0
210608	1	4	0	1	2	1	1	1	1	0		1	0	0	1	1	0	0	0	1	0	0	0	0	0	0	0	0	0	0	0	0	0	0	0
210609	0	5	0	1	1	2	1	1	1	1	0	0	0	0	0	0	0							0	0	0	0	0	0	0	0	0	0	0	0
210610	1	4	0	1	0	1	1	1	1	0	0	1	0	0	0	1	0	0	0	0	0	0	0	0	0	0	1	0	0	0	0	0	0	0	0
210611	1	4	0	1	0	1	1	1	1	0	0	0	0	0	0	0	0	0	0	0	0	0	0	0	0	0	0	0	0	0	0	0	0	0	0
210612	1	4	0	1	0	2	1	1	1	0		0	0	0	0	0	0	0	0	0	0	0	0	0	0	0	0	0	0	0	0	0	0	0	0
210613	1	5	0	1	0	2	2	1	1	1		0	0	1	0	1	0	0	0	0	0	0	0	0	0	0	1	0	0	0	0	0	0	0	0
210614	0	5	0	1	0	1	2	1	0	0	0	0	0	1	0	1	0	0	0	0	0	0	0	0	0	0	0	0	0	0	0	0	0	0	0
210615	0	4	0	1	1	1	1	1	0	0		1	0	0	0	1	0	0	0	0	0	0	0	0	0	0	1	0	0	0
210616	1	5	1	1	2	1	1	2	0	1	0	0	0	0	0	0	0	0	0	0	0	0	0	0	0	0	0	0	0	0	0	0	0	0	0
210626	1	2	1	1	2	1	1	2	1	0	0	0	0	0	0	0	0	0	0	0	0	0	0	0	0	0	0	0	0	0
210627	1	4	0	1	2	1	2	2	1	0		0	0	0	0	0	0	0	0	0	0	0	0	0	0	0	0	0	0	0
210628	0	4	0	1	1	1	1	1	1	0	0	0	0	0	0	0	0	0	0	0	0	0	0	0	0	0	0	0	0	1
210629	0	4	0	1	2	1	1	1	0	0	0	0	0	0	0	0	0	0	0	0	0	0	0	0	0	0	0	0	0	0	0	0	0	0	0
210630	1	4	0	1	2	1	1	2	1	0	1	0	0	0	1	1	0	1	1	0	0	0	0	1	0	0	0	0	0	0
210631	1	4	0	1	1	1	1	1	1	0	0	0	0	0	0	0	0	0	0	0	0	0	0	0	0	0	0	0	0	0	0	0	0	0	0
210632	1	3	0	1	2	1	1	2	1	0	0	0	0	0	0	0	0	0	1	0	0	0	0	0	1	0	0	0	0	0	0	0	0	0	0
210633	1	3	0	1	0	1	1	1	1	0	0	0	0	0	0	0	0	0	0	0	0	0	0	0	0	0	0	0	0	0	0	0	0	0	0
210634	1	5	0	1	0	1	1	1	1	0	0	0	0	0	0	0	0	0	1	1	0	0	0	0	0	0	0	0	0	0	0	0	0	0	0
210635	1	5	0	1	1	2	1	1	1	0	1	0	0	0	1	1	0							1	0	0	0	0	0	0	0	0	0	0	0
210636	1	4	0	1	2	1	2	1	1	0	0	0	0	0	0	0	0									0					0	0	0	0	0
210637	1	5	0	1	1	1	1	1	1	0	0	0	0	0	0	0	0	0	0	0	0	0	0	0	0	0	0	0	0	0
210639	1	4	0	1	1	1	1	1	1	0	0	0	0	0	0	0	0	0	0	0	0	0	0	0	0	0	0	0	0	1
210640	1	5	0	1	2	1	1	2	2	0	0	0	0	0	0	1	1	0	0	0	0	0	0	0	0	0	0	0	0	0
210651	0	4	0	1	1	1	1	1	0	0	0	0	0	0	0	0	0							0	0	0	0	1	0	0	0	0	0	0	0
210652	1	4	0	1	0	1	2	2	1	0	0	0	0	0	0	0	0	0	0	0	0	0	0	0	0	0	0	1	0	0	0	0	0	0	0
210653	1	4	0	1	1	1	1	1	1	0	0	0	0	0	1	1	0							0	0	0	0	0	0	0	0	0	0	0	0
210654	1	4	0	1	0	1	1	2	0	0	0	0	0	0	0	0	0							0	0	1	0	0	0	0	0	0	0	0	0
210655	1	5	0	1	2	1	1	2	1	0	0	0	0	0	0	0	0	0	0	0	0	0	0	0	0	0	0	0	0	0	0	0	0	0	0
210656	0	1	0	0	0	1	1	1	0	0	0	0	0	1	0	1	0							0	0	0	0	0	0	0
210657	1	3	0	1	0	1	2	1	1	0	0	0	0	0	0	0	0							0	0	0	0	0	0	0	0	0	0	0	0
210659	1	4	0	1	0	1	1	2	1	0	0	0	0	0	0	0	0	0	0	1	0	0	0	0	0	0	0	0	0	0	0	0	0	0	0
210660	1	3	0	1	0	2	1	1	1	0	0	0	0	0	0	0	0									0					0	0	0	0	0
210661	0	5	0	1	0	1	1	2	0	0														0	0	0	0	0	0	0	0	0	0	0	0
210662	0	4	0	1	0	1	1	1	1	0	1	0	0	0	0	0	0	0	0	1	0	0	0	0	0	0	0	0	0	0	0	0	0	0	0
210663	0	4	0	1	2	1	1	1	0	1	0	0	0	0	0	0	0	0	0	0	0	0	0	0	0	0	0	0	0	0	0	0	0	0	0
210664	1	3	0	1	1	1	1	2	0	0	0													1	0	0	0	0	0	0	0	0	0	0	0
210665	1	5	0	1	0	1	1	2	0	0	0	0	0	0	1	1	0	0	0	1	0	0	0	0	0	1	0	0	0	0	0	0	0	0	0
210666	0	4	0	1	2	1	1	1	0	0	0	0	0	0	0	0	0	0	0	0	0	0	0	0	0	0	0	0	0	0	0	0	0	0	0
210667	1	4	0	1	0	1	1	1	1	0	0															0					0	0	0	0	0
210668	1	3	1	1	0	2	1	2	2	0		0	0	0	0	0	0	0	0	1	0	0	0	0	0	0	0	0	0	0	0	0	0	0	0
210669	1	5	0	1	2	1	1	1	0	0		0	0	0	1	1	0	0	0	0	0	0	0	0	0	0	1	0	0	0	0	0	0	0	0
210670	1	3	0	1	1	1	1	1	0	0	1	0	0	0	0	0	0	1	1	0	0	0	0	0	1	0	0	0	0	0	0	0	0	0	0
210671	0	1	0	0	0	1	1	1	0	1		0	0	0	0	0	0	0	0	0	1	0	0	0	0	0	1	0	0	0	0	0	0	0	0
210672	1	4	0	1	1	1	1	2	0	1	0	0	0	0	1	1	0	0	0	0	0	0	0			0					0	0	0	0	0
210673	0	5	0	1	1	1	1	1	0	0		0	0	0	0	0	0	0	0	1	0	0	0	0	0	1	0	0	0	0	0	0	0	0	0
210674	0	2	0	1	0	1	1	1	0	0	0													1	0	1	0	0	0	0	0	0	0	0	0
210675	0	2	0	1	0	1	1	1	0	0	0	0	0	0	1	1	0	0	1	0	0	0	0	0	1	1	0	0	0	0
210676	1	4	0	1	1	1	1	1	1	0		0	0	0	1	1	0	0	0	0	0	0	0	0	0	0	0	0	0	0
210677	1	3	0	1	0	1	1	2	1	0	1	0	0	0	0	0	0	1	0	0	0	0	0	1	0	0	0	0	0	0	0	0	0	0	0
210678	0	4	0	1	1	1	1	1	1	0	0	0	0	0	0	0	0	0	1	0	0	0	0	0	1	0	0	0	0	0	0	0	0	0	0
210679	0	3	0	1	1	1	1	1	1	0	1							1	0	0	0	0	0	0	0	1	0	0	0	0	0	0	0	0	0
210680	1	2	0	1	0	1	1	1	1	1	0	0	0	0	0	0	0	0	0	0	0	0	0	0	0	0	0	0	0	0	0	0	0	0	0
210682	1	5	0	1	1	1	1	1	1	0		0	0	0	0	0	0	0	0	0	0	0	0	0	0	0	0	0	0	1	0	0	0	0	0
210683	1	5	0	1	1	1	2	1	1	0	0	0	0	0	0	0	0	0	0	1	0	0	0	0	0	1	0	0	0	0	0	0	0	0	0
210684	1	3	0	1	0	1	1	2	1	0	0	0	0	0	0	0	0	0	0	0	0	0	0	0	0	1	0	0	0	0	0	0	0	0	0
210685	1	4	0	1	1	1	1	2	1	0	0	0	0	0	0	1	1	0	1	0	0	0	0	0	1	0	0	0	0	0	0	0	0	0	0
210687	1	5	0	1	0	1	1	1	1	0	0	1	0	0	0	1	0	1	0	0	0	0	0	1	0	0	0	0	0	0	0	0	0	0	0
210688	1	2	1	1	2	1	1	1	1	0	0	0	0	0	1	1	0	0	0	0	0	0	0	0	0	0	0	0	0	1	0	0	0	0	0
210689	1	3	0	1	0	1	1	1	1	0	0	0	0	0	0	0	0	0	1	0	0	0	0	0	0	0	0	0	0	0	0	0	0	0	0
210690	1	3	0	1	2	1	3	1	1	0		0	0	0	0	0	0	1	0	0	0	0	0	1	0	0	0	0	0	0
210691	0	4	0	1	1	1	1	1	0	0		0	0	0	0	0	0	0	0	1	0	0	0	0	0	1	0	0	0	0	0	0	0	0	0
210692	1	4	0	1	0	1	1	2	1	0		0	0	0	0	0	0	0	0	0	0	0	0	0	0	0	0	0	0	0
210693	0	4	0	1	0	1	1	1	0	0	0	0	0	0	1	1	0	0	1	0	0	0	0	0	0	0	0	0	0	0
210695	1	4	0	1	2	1	1	1	1	0	0	0	0	1	0	1	0							0	0	0	0	0	0	0	0	0	0	0	0
210696	0	4	0	1	1	1	1	2	0	0	0	0	0	0	0	0	0	0	1	0	0	0	0	0	1	0	0	0	0	0	0	0	0	0	0
210697	1	2	0	1	0	1	1	1	1	0		0	0	0	0	0	0	0	1	0	0	0	0	0	1	0	0	0	0	0	0	0	0	0	0
210700	0	4	0	1	1	1	2	1	1	0	0	0	0	0	0	0	0	1	0	1	0	0	0	1	0	1	0	0	0	0	0	0	0	0	0
210701	0	5	0	1	1	1	1	1	0	0		0	0	0	0	0	0	0	0	1	0	0	0	0	0	1	0	0	0	0	0	0	0	0	0
210702	0	1	0	1	0	1	1	1	0	0		0	0	0	0	0	0	0	0	0	1	0	0	0	0	0	0	0	0	0
210703	1	2	0	1	0	1	1	1	0	1		0	0	0	1	1	1	1	0	0	0	0	0	0	0	0	0	0	0	0
210704	0	5	0	1	0	2	1	1	0	0		0	0	0	0	0	0	0	0	0	0	0	0	0	0	0	0	0	0	0
210706	0	5	0	1	2	2	1	2	0	1	0	0	0	0	0	0	0	0	0	1	0	0	0	0	0	0	0	0	0	0	0	0	0	0	0
210707	0	2	0	1	0	1	1	1	0	0	1	0	0	0	0	0	0	1	0	1	0	0	0	1	0	1	0	0	0	0	0	0	0	0	0
210726	1	5	0	1	1	1	1	1	1	0		0	0	0	0	0	0	0	0	0	0	0	0	0	0	0	0	0	0	0	0	0	0	0	0
210727	0	3	0	1	0	1	1	1	0	0	0	0	0	0	0	0	0	0	1	0	0	0	0	0	1	0	0	0	0	0	0	0	0	0	0
210728	0	5	0	1	0	1	1	2	1	0		0	0	0	0	0	0	0	0	0	0	0	0	0	0	0	1	0	0	0	0	0	0	0	0
210729	1	3	0	1	1	1	1	2	0	0		0	0	0	0	0	0	0	0	0	1	0	0	0	0	0	0	0	0	0	0	0	0	0	0
210730	1	4	0	1	2	1	1	1	1	0		0	0	0	0	0	0	0	0	0	0	0	0	0	0	0	1	0	0	0	0	0	0	0	0
210731	0	4	0	1	1	1	1	2	0	0		0	0	0	0	0	0	0	1	0	0	0	0	0	1	0	0	0	0	0	0	0	0	0	0
210732	1	5	0	1	1	1	2	2	1	0	1	0	0	0	0	1	1							0	1	0	0	0	0	0	0	0	0	0	0
210733	1	4	0	1	1	1	1	1	1	0	1	0	0	0	1	1	0							1	0	0	0	0	0	0	0	0	0	0	0
210734	0	5	0	1	2	1	1	2	0	0		0	0	0	0	0	0							0	0	0	0	0	0	0	0	0	0	0	0
210735	1	4	0	1	2	1	1	1	1	0	0													0	0	0	0	0	0	0	0	0	0	0	0
210736	0	5	0	1	1	1	2	1	0	0	0	0	0	0	0	0	0	0	0	0	0	0	0	0	0	0	0	0	0	0	0	0	0	0	0
210737	1	3	0	1	0	1	1	2	0	1		0	0	0	1	1	0	1	0	0	0	0	0	1	0	0	0	0	0	0	0	0	0	0	0
210738	0	4	1	1	1	1	1	1	0	0	0	0	0	0	0	0	0	0	0	0	0	0	0	0	0	0	0	0	0	0	0	0	0	0	0
210739	1	2	0	1	1	2	1	1	1	1	0	0	0	0	1	1	0	0	0	0	0	0	0	0	0	0	0	0	0	0	0	0	0	0	0
210740	1	5	1	1	1	1	1	2	1	0	1	0	0	0	0	0	0	0	0	0	0	0	0	0	0	0	0	0	0	0	0	0	0	0	0
210741	1	4	0	1	2	1	1	1	1	2	1	0	0	1	0	1	0	0	0	0	0	0	0	0	0	0	0	0	0	0	0	0	0	0	0
210742	0	1	0	1	0	1	1	2	0	1	0	0	0	0	1	1	0	0	0	0	0	0	0	0	0	0	0	0	0	0	0	0	0	0	0
210743	1	1	0	1	0	1	1	1	1	0		0	0	0	1	1	0	0	0	1	0	0	0	0	0	0	0	0	0	0	0	0	0	0	0
210745	0	4	0	1	0	1	1	2	0	1														0	0	0	0	0	0	0	0	0	0	0	0
210746	1	1	0	1	0	1	1	1	1	0	0	0	0	0	0	0	0	1	0	0	0	0	0	0	0	0	0	0	0	0	0	0	0	0	0
210747	1	3	0	1	0	1	1	1	1	0	0	0	0	0	0	0	0	0	1	0	0	0	0	0	1	0	0	0	0	0	0	0	0	0	0
210748	1	4	0	1	1	1	1	1	1	0	0	0	0	0	0	0	0	0	0	0	0	0	0	0	0	0	0	0	0	0	0	0	0	0	0
210749	0	4	0	1	2	1	2	2	1	1	0													0	0	0	0	0	0	0
210750	0	4	0	1	1	1	1	2	0	0	0	1	0	0	0	1	0	0	0	0	0	0	0	0	0	0	0	0	0	0	0	0	0	0	0
210752	1	5	0	1	0	2	1	1	1	2	0	0	0	0	0	0	0	0	0	1	0	0	0	0	0	1	0	0	0	0	0	0	0	0	0
210753	0	5	0	1	0	1	1	2	1	0	0	0	0	0	0	1	1	0	0	1	0	0	0	0	0	1	0	0	0	0	0	0	0	0	0
210754	0	4	0	1	0	1	1	1	0	0		0	0	0	0	0	0	0	0	0	0	0	0	0	0	0	0	0	0	0	0	0	0	0	0
210755	1	3	0	1	0	1	1	2	1	0	0	0	0	0	0	0	0	0	0	0	0	0	0	0	0	0	1	0	0	0	0	0	0	0	0
210756	1	3	0	1	0	1	1	1	1	0	1	1	0	0	0	1	0	1	0	0	0	0	0	0	1	0	0	0	0	0	0	1	0	0	0
210757	1	4	1	1	1	1	1	2	0	0		0	0	0	0	0	0	0	0	0	0	0	0	0	0	0	0	1	0	0	0	0	0	0	0
210758	1	3	0	1	2	1	1	2	1	0		1	0	0	0	1	0	0	0	0	0	0	0	0	0	0	0	1	0	0
210760	0	4	0	1	2	1	1	1	0	1	1	0	0	0	0	0	0	1	0	0	0	0	0	1	0	0	0	0	0	0	0	0	0	0	0
210761	1	5	0	1	1	1	1	1	1	0	0	0	0	0	1	1	0	0	0	1	0	0	0	0	0	1	0	0	0	0	0	0	0	0	0
210762	0	4	0	1	1	1	1	1	0	1	0	1	0	0	0	1	0	0	1	0	0	0	0	0	0	0	0	0	0	0
210763	1	5	1	1	0	1	1	2	1	0		1	0	0	0	1	0	0	0	0	0	0	0	0	0	0	0	0	0	0	0	0	0	0	0
210764	1	4	0	1	0	1	1	1	1	0	0	0	0	0	0	0	0	1	1	0	0	0	0	0	1	1	0	0	0	0	0	0	0	0	0
210765	1	3	0	1	0	1	1	1	1	1		0	0	0	1	1	0	0	0	0	0	0	0	0	0	0	1	0	0	0
210776	1	1	0	1	0	1	3	1	1	0																0
210779	0	1	0	0	0	1	3	1	1	0		1	0	1	0	1	0	0	0	0	0	0	0	0	0	0	0	0	0	0
210801	1	3	0	1	1	1	1	1	1	0	0	0	0	0	0	0	0	0	1	0	0	0	0	0	1	0	0	0	0	0
210803	1	5	0	1	1	1	1	1	1	0	0	0	0	0	0	0	0	0	0	1	0	0	0	0	0	1	0	0	0	0
210804	0	4	0	1	1	2	1	2	1	0	0	0	0	1	0	1	0	1	0	0	0	0	0	1	0	1	0	0	0	0	0	0	0	0	0
210805	0	2	0	0	0	1	1	1	0	0	0	0	0	1	0	1	0	0	1	0	0	0	0	0	0	1	0	0	0	0
210806	0	4	0	1	1	1	1	1	0	0		1	0	1	0	1	0	1	0	0	0	0	0	1	0	0	0	0	0	0	0	0	0	0	0
210807	0	4	0	1	1	1	1	1	0	1		1	0	1	0	1	0	0	0	0	0	0	0	0	0	0	0	0	0	1
210808	0	2	0	0	0	2	1	1	1	1	1	1	0	0	0	1	0	1	0	0	0	0	0	1	0	0	0	0	0	0
210809	1	3	0	1	1	1	1	1	1	0	0	0	0	0	0	0	0	0	0	0	0	0	0	0	0	0	0	0	0	0
210810	1	4	0	1	1	1	1	1	1	0	0	1	0	0	0	1	0	0	0	0	0	0	0	0	0	0	0	0	0	0
210811	1	4	0	1	1	1	1	1	0	0	0	0	0	0	0	0	0	0	0	0	0	0	0	0	0	0	0	0	0	0
210851	1	3	0	1	0	1	1	1	1	0	0	1	0	0	0	1	0	0	0	0	0	0	0	0	0	0	0	0	0	0	0	0	0	0	0
210852	1	2	0	1	0	1	1	1	2	0	0	0	0	0	0	0	0	0	0	1	0	0	0	0	0	0	0	0	0	0
210853	0	4	0	1	0	1	1	1	0	0	1	0	0	0	0	1	1	1	0	0	0	0	0	0	0	0	0	0	0	0	0	0	0	0	0
210854	0	3	0	1	1	1	1	2	0	0		0	0	0	0	0	0	0	0	0	0	0	0	0	0	0	0	0	0	0	0	0	1	0	0
210855	0	5	0	1	0	1	1	1	0	0	0	0	0	0	0	0	0	0	0	0	0	0	0	0	0	0	1	0	0	0	0	0	0	0	0
210856	1	5	0	1	0	1	1	1	1	0		0	0	0	0	0	0	0	0	0	0	0	0	0	0	0	0	0	0	0	0	0	0	0	0
220001	1	5	1	1	2	1	2	1	2	0	0													0	0	0	0	0	0	0	0	0	0	0	0
220002	1	4	0	1	2	1	2	1	2	0	0													0	0	0	0	0	1	0	0	0	0	0	0
220003	1	5	0	1	2	3	1	1	2	0																0
220004	0	2	0	1	2	1	1	2	2	0																0					0	0	0	0	0
220005	1	5	0	1	2	1	1	1	2	0	0													0	0	0	0	0	0	0	0	0	0	0	0
220006	0	1	0	1	2	2	1	1	2	0	0															0
220007	1	2	0	1	2	1	1	1	2	0	0															0
220008	0	3	0	1	2	3	1	1	2	0														0	1	0	0	0	0	0
220009	1	5	0	1	2	3	1	1	2	0														0	1	0	0	0	0	0
220010	1	2	0	1	2	1	1	1	2	0	0													0	0	0	0	0	0	1
220011	0	1	0	1	2	1	1	1	2	0	0													0	0	0	0	0	0	0	0	0	0	0	0
220012	0	2	0	1	2	1	1	1	2	0	0															0
220013	0	2	0	0	2	1	1	1	2	0																0
220014	1	4	0	1	2	1	1	1	2	0	0													0	0	0	0	1	0	0	0	0	0	0	0
220015	0	4	0	1	2	1	1	1	2	0	1													1	0	0	0	0	0	0	0	0	0	0	0
220016	0	3	0	1	2	3	1	1	2	0														0	0	0	0	0	0	0	0	0	0	0	0
220017	0	2	0	1	2	1	1	1	2	0	0															0					0	0	0	0	0
220018	0	5	0	1	2	1	2	1	2	0														0	0	0	0	0	0	0	0	0	0	0	0
220019	1	4	0	1	2	3	1	1	2	0														0	0	0	0	0	0	0
220020	0	1	0	1	2	1	1	2	2	0	0													1	0	0	0	0	0	0	0	0	0	0	0
220022	1	3	0	1	2	1	1	2	2	0														0	0	0	0	0	0	0
220023	0	5	0	1	2	1	1	2	2	0	0													0	0	0	1	0	0	0	0	0	0	0	0
220024	1	5	0	1	2	1	1	1	2	0	0													0	0	0	0	0	0	0	0	0	0	0	0
220025	0	4	0	1	2	1	2	2	2	0	1													0	0	0	0	0	0	0	0	0	0	0	0
220027	0	5	0	1	2	1	1	1	2	0														0	0	0	0	0	0	0	0	0	0	0	0
220028	1	1	0	1	2	1	1	1	2	0																0					0	0	0	0	0
220029	1	4	0	1	2	1	1	1	2	0	0													0	0	0	1	0	0	0	0	0	0	0	0
220030	0	5	0	1	2	1	1	1	2	0	1													0	1	0	0	0	0	0	0	0	0	0	0
220031	1	3	0	1	2	1	1	2	2	0	0													1	0	0	0	0	0	0	0	0	0	0	0
220032	0	2	0	1	2	1	3	1	2	0																0
220033	1	4	0	1	2	1	1	1	2	0														0	0	0	0	0	0	0	0	0	0	0	0
220035	0	3	0	1	2	1	1	1	2	0														0	0	0	0	0	0	0
220036	1	5	0	1	2	1	1	1	2	0														1	0	1	0	0	0	0
220037	1	5	0	1	2	1	1	2	2	0	1													0	0	0	0	0	1	0	0	0	0	0	0
220038	0	4	0	1	2	1	1	2	2	1	0													0	0	0	0	0	0	0
220039	0	5	0	1	2	1	1	2	2	0	0													0	0	0	0	0	0	0
220040	1	4	1	1	2	1	2	2	2	0	0													0	0	0	1	0	0	0	0	0	0	0	0
220042	0	3	0	1	2	1	2	1	2	0																0
220043	1	4	1	1	2	2	1	2	2	0														0	0	0	0	0	0	1
220044	0	5	0	1	2	1	1	1	2	0	0													0	0	0	1	0	0	0	0	0	0	0	0
220045	0	4	0	1	2	1	1	1	2	0	0													0	0	0	0	0	0	0	0	0	0	0	0
220046	1	3	0	1	2	1	1	1	2	0																0
220047	1	3	0	1	2	1	1	1	2	0														0	0	0	0	0	0	0
220048	1	5	0	1	2	1	1	1	2	0														0	0	1	0	0	0	0
220049	1	5	0	1	2	1	1	1	2	0														0	0	0	0	0	0	0
220050	0	1	0	0	2	1	1	1	2	1														0	0	0	0	0	0	0
220051	1	1	0	1	2	1	1	1	2	0														0	0	0	0	0	0	0
220052	0	3	0	1	2	1	1	1	2	0														0	0	0	0	0	0	0
220053	1	4	0	1	2	1	1	1	2	0														0	0	0	0	0	0	0
220054	1	5	0	1	2	1	1	1	2	0																0
220055	0	4	0	1	2	1	3	1	2	1	0															0
220056	0	3	0	1	2	2	1	1	2	0	0													0	0	1	0	0	0	0
220057	1	2	0	0	2	1	3	1	2	0	0															0
220058	0	3	0	1	2	2	1	1	2	0	0													0	1	0	0	0	0	0	0	0	0	0	0
220059	1	4	0	1	2	2	1	2	2	1	0													0	0	1	0	0	0	0	0	0	0	0	0
220060	1	4	0	1	2	1	3	1	2	0														0	0	1	0	0	0	0
220061	0	4	0	1	2	1	1	1	2	0	0													0	0	0	0	0	0	0
220062	0	3	0	1	2	2	1	1	2	0	0													0	0	1	0	0	0	0
220063	0	3	0	1	2	2	1	1	2	1																0
220064	0	4	0	1	2	1	1	2	2	0	1													0	0	0	0	0	0	0	0	0	0	0	0
220065	0	5	0	1	2	1	1	1	2	0														0	0	0	0	0	0	0	0	0	0	0	0
220066	1	2	0	1	2	1	1	1	2	0														1	0	0	0	0	0	0
220067	0	4	0	1	2	1	1	2	2	0	0													0	0	0	0	0	0	0	0	0	0	0	0
220068	0	4	0	1	2	1	1	1	2	0	0													0	0	1	0	0	0	0	0	0	0	0	0
220069	1	1	0	1	2	1	1	1	2	0	0													0	0	0	1	0	0	0	0	0	0	0	0
220070	1	5	1	1	2	1	1	2	2	0																0
220071	0	5	0	1	2	1	1	1	2	0	0													0	1	0	0	0	0	0	0	0	0	0	0
220072	1	5	0	1	2	1	1	2	2	0	0													0	0	0	0	0	0	0	0	0	0	0	0
220073	1	5	0	1	2	1	1	1	2	0	0													0	1	0	0	0	0	0	0	0	0	0	0
220074	1	2	0	1	2	1	1	1	2	0														0	0	0	0	0	0	0
220075	0	1	0	0	2	1	3	1	2	0														0	0	0	0	0	0	0
220076	0	4	0	1	2	1	1	2	2	0														0	0	0	0	0	0	0
220079	1	5	0	1	2	1	1	2	2	0														0	0	0	0	0	0	0	0	0	0	0	0
220080	0	5	0	1	2	1	1	2	2	0	0															0					0	0	0	0	0
220081	0	2	0	1	2	1	1	1	2	0	1													1	0	0	0	0	0	0	0	0	0	0	0
220082	1	4	0	1	2	2	1	2	2	0	0													0	0	0	0	0	0	0
220084	1	4	0	1	2	1	1	2	2	0														0	0	0	0	0	0	0	0	0	0	0	0
220085	1	5	1	1	2	2	2	2	2	1	0													0	0	0	0	0	0	0	0	0	0	0	0
220086	1	2	0	1	2	1	3	1	2	0																0
220087	1	4	0	1	2	2	3	1	2	1																0
220090	0	1	1	1	2	1	2	1	2	0	0													0	0	1	0	0	0	0	0	0	0	0	0
220091	0	5	0	1	2	1	1	2	2	1														0	0	0	1	0	0	0	0	0	0	0	0
220092	0	2	0	1	2	1	1	1	2	0	0													0	0	0	0	0	0	0	0	0	0	0	0
220093	0	4	0	1	2	1	1	2	2	0														0	1	0	0	0	0	0
220094	1	1	0	1	2	1	1	1	2	0	1													0	0	0	0	0	0	0	0	0	0	0	0
220095	1	5	0	1	2	1	1	1	2	0	0													0	0	0	0	0	0	0	0	0	0	0	0
220096	0	5	1	1	2	1	1	2	2	0	0													0	0	0	0	0	0	0	0	0	0	0	0
220097	1	5	1	1	2	1	1	2	2	0														0	0	0	0	0	0	1	0	0	0	0	0
220098	0	4	1	1	2	1	1	1	2	0	1													1	0	0	0	0	0	0	0	0	0	0	0
220099	0	5	0	1	2	1	1	2	2	0														0	0	0	0	0	0	1	0	0	0	0	0
220101	0	2	0	0	2	1	1	1	2	0	0													0	0	0	0	0	0	0
220102	1	2	0	1	2	1	1	1	2	0	0															0
220103	1	3	1	1	2	1	2	2	2	0	0													0	0	0	0	0	1	0
220108	1	2	0	1	2	1	1	2	2	0														0	0	0	0	0	1	0	0	0	0	0	0
220109	1	5	0	1	2	1	1	1	2	0														0	0	0	0	0	0	0	0	0	0	0	0
220110	1	4	0	1	2	1	1	1	2	0	0													0	1	0	0	0	0	0	0	0	0	0	0
220111	0	5	1	1	2	1	2	2	2	0	0													0	0	0	0	0	0	1	0	0	0	0	0
220112	1	4	0	1	2	1	1	2	2	0														1	0	0	0	0	0	0	0	0	0	0	0
220113	1	2	0	1	2	3	1	1	2	0																0					0	0	0	0	0
220114	0	4	1	1	2	1	2	1	2	0	0															0					0	0	0	0	0
220115	0	3	0	1	2	1	2	2	2	0	0															0					0	0	0	0	0
220116	0	4	0	1	2	1	1	2	2	1														0	0	1	0	0	0	0	0	0	0	0	0
220117	0	5	0	1	2	1	1	2	2	1	0													0	0	0	1	0	0	0	0	0	0	0	0
220119	0	5	1	1	2	1	1	1	2	0														0	0	0	0	1	0	0
220120	1	1	0	0	2	1	1	1	2	0	0													1	0	0	0	0	0	0	0	0	0	0	0
220121	1	4	0	1	2	1	1	1	2	0																0					0	0	1	0	0
220122	0	1	0	0	2	2	1	1	2	1	0													0	0	0	0	0	0	0	0	0	0	0	0
220123	0	1	0	0	2	2	1	1	2	1																0
220124	1	3	0	1	2	1	1	2	2	0	0													0	0	0	0	0	0	0	0	0	0	0	0
220125	1	4	0	1	2	1	1	1	2	0	0													0	0	0	1	0	0	0	0	0	0	0	0
220127	1	3	0	1	2	1	1	1	2	0														0	0	0	0	0	0	0	0	0	0	0	0
220128	1	1	0	0	2	1	1	1	2	0	0															0					0	0	0	0	0
220129	1	3	0	1	2	1	2	1	2	0	0													0	0	0	0	0	0	0	0	0	0	0	0
220130	0	3	0	1	2	1	1	1	2	0	0													0	0	0	0	0	0	0	0	0	0	0	0
220131	1	5	0	1	2	1	1	2	2	0	0													0	0	0	0	0	0	1	0	0	0	0	0
220132	0	5	1	1	2	1	1	1	2	0	0													0	1	0	0	0	0	0	0	0	0	0	0
220134	0	3	0	1	2	1	1	2	2	0	0													0	0	0	0	0	0	0	0	0	0	0	0
220135	1	3	1	1	2	1	1	1	2	0	0													0	1	0	0	0	0	0	0	0	0	0	0
220136	1	5	0	1	2	1	1	1	2	0	0													0	0	0	0	0	1	0	0	0	0	0	0
220137	1	4	0	1	2	1	1	1	2	0	0													0	1	0	0	0	0	0	0	0	0	0	0
220139	1	2	0	1	2	1	1	1	2	0	0															0
220140	0	2	0	1	2	1	1	1	2	0														0	0	0	0	0	0	0
220142	1	3	0	1	2	1	1	1	2	0	0													0	1	0	0	0	0	0	0	0	0	0	0
220143	1	2	0	1	2	1	1	1	2	0														0	0	0	0	0	0	0
220144	1	3	0	1	2	1	1	1	2	1	0													0	0	0	0	0	0	0
220145	1	4	0	1	2	1	1	2	2	0														0	0	0	0	0	0	0	0	0	0	0	0
220146	1	5	0	1	2	1	1	2	2	0	0													0	1	0	0	0	0	0	0	0	0	0	0
220147	0	4	0	1	2	1	1	1	2	0														0	0	0	0	0	0	0	0	0	0	0	0
220148	1	2	0	1	2	2	1	2	2	0	0													0	0	0	0	0	0	0	0	0	0	0	0
220149	1	4	0	1	2	1	1	2	2	1														0	0	0	0	0	0	0	0	0	0	0	0
220154	0	5	0	1	2	1	1	2	2	0														0	0	0	0	0	0	0	0	0	0	0	0
220155	1	3	0	1	2	1	1	2	2	0														0	0	0	0	0	0	0	0	0	0	0	0
220156	1	2	0	1	2	1	1	1	2	0	0													0	0	0	0	0	0	0	0	0	0	0	0
220157	1	4	1	1	2	1	1	1	2	0														0	0	0	0	0	0	0
220158	0	4	0	1	2	1	1	1	2	0	0													0	0	0	1	0	0	0	0	0	0	0	0
220159	1	5	0	1	2	1	1	1	2	0	0													0	0	0	0	0	0	0	0	0	0	0	0
220160	1	1	0	1	2	1	1	1	2	0	0													1	0	0	0	0	0	0	0	0	0	0	0
220161	1	2	0	1	2	1	1	2	2	0														0	0	0	0	0	0	0	0	0	0	0	0
220163	1	5	0	1	2	1	1	2	2	0	0													0	0	0	0	0	0	1	0	0	0	0	0
220164	0	2	0	1	2	1	1	1	2	0														0	0	0	0	0	0	0
220166	1	1	0	1	2	1	3	1	2	0																0
220167	0	3	0	1	2	2	1	1	2	0	0													0	0	0	0	0	0	0
220168	1	4	0	1	2	1	2	2	2	0														0	0	0	1	0	0	0	0	0	0	0	0
220169	0	5	0	1	2	1	1	2	2	0	0													0	1	0	0	0	0	0	0	0	0	0	0
220170	0	4	0	1	2	1	1	1	2	0																0					0	0	0	0	0
220171	1	3	0	1	2	3	1	1	2	0														0	0	1	0	0	0	0
220172	1	3	0	1	2	1	1	1	2	1	0															0					0	0	0	0	0
220173	1	3	0	1	2	3	2	2	2	0																0					0	0	0	0	0
220174	1	2	0	1	2	2	1	1	2	0														0	0	0	0	0	0	0
220175	1	3	0	1	2	1	1	1	2	0	0															0					0	0	0	0	0
220176	0	3	0	1	2	1	1	2	2	0														0	0	1	0	0	0	1	0	0	0	0	0
220177	1	1	0	1	2	1	1	1	2	0																0
220178	1	4	0	1	2	1	2	2	2	2	0													0	1	0	0	0	0	0	0	0	0	0	0
220179	0	4	0	1	2	1	1	2	2	0	1													0	0	0	0	0	0	0	0	0	0	0	0
220180	1	4	0	1	2	1	1	2	2	0														0	0	0	1	0	0	0
220181	1	3	0	1	2	1	1	2	2	0	0													0	0	0	0	0	0	0	0	0	0	0	0
220182	0	1	0	0	2	1	1	1	2	0	1													1	0	0	0	0	0	0
220183	1	1	0	0	2	1	1	1	2	1	0													0	0	0	0	0	0	0
220184	1	1	0	0	2	2	3	1	2	2																0
220185	1	2	0	0	2	2	1	1	2	1														0	0	0	0	0	0	0
220187	1	4	0	1	2	1	1	2	2	0	0													0	1	0	0	0	0	0	0	0	0	0	0
220188	1	5	0	1	2	1	2	1	2	0														0	0	0	0	1	0	0	0	0	0	0	0
220190	1	2	0	1	2	1	2	1	2	0	1													1	0	0	0	0	0	0	0	0	0	0	0
220191	0	5	0	1	2	1	1	1	2	0														0	0	0	1	0	0	0	0	0	0	0	0
220192	1	5	0	1	2	1	1	2	2	0																0					0	0	0	0	0
220193	0	4	0	1	2	1	2	2	2	0														0	0	0	0	1	0	0	0	0	0	1	0
220194	1	3	0	1	2	1	1	2	2	0																0					0	0	0	0	0
220195	0	4	0	1	2	1	1	1	2	0	0													0	0	0	0	0	0	0	0	0	0	0	0
220196	0	4	0	1	2	1	1	1	2	0																0					0	0	0	0	0
220197	1	2	0	1	2	1	1	2	2	0														0	0	0	0	0	0	0
220198	1	4	1	1	2	1	1	2	2	0																0
220199	1	4	0	1	2	3	1	2	2	1														0	0	0	0	1	0	0	0	0	0	0	0
220200	0	4	0	1	2	1	1	1	2	0														0	1	0	0	0	0	0	0	0	0	0	0
220201	1	4	0	1	2	1	1	1	2	0														0	0	0	0	0	0	1	0	0	0	0	0
220203	1	3	0	1	2	3	1	2	2	0														0	0	0	0	0	0	0
220204	1	3	0	1	2	3	1	1	2	0														0	0	0	0	0	0	0
220205	0	1	0	0	2	1	1	1	2	0	0													0	0	0	0	0	0	0
220206	1	2	0	0	2	1	1	1	2	0	0													0	0	0	0	0	0	0
220207	1	4	0	1	2	1	1	1	2	1	0													0	0	0	0	0	1	0
220208	1	4	0	1	2	1	1	2	2	0																0
220209	0	4	0	1	2	2	1	1	2	1														0	0	0	0	0	0	0	0	0	0	0	0
220210	0	4	0	1	2	1	1	1	2	0														0	0	0	0	0	0	0	0	0	0	0	0
220211	0	1	0	1	2	3	1	1	2	0														0	0	0	0	0	0	0	0	0	0	0	0
220212	1	2	0	1	2	1	1	2	2	0														0	0	0	0	0	0	0	0	0	0	0	0
220213	1	3	0	1	2	1	1	1	2	0	1													0	0	0	0	0	0	0	0	0	0	0	0
220214	0	4	0	1	2	1	1	1	2	0	0													0	1	0	0	0	0	0
220215	1	5	1	1	2	2	1	2	2	0														0	0	0	0	0	0	0	0	0	0	0	0
220216	1	2	0	1	2	1	3	1	2	0														0	1	0	0	0	0	0
220217	1	3	0	1	2	1	1	1	2	0	0													0	0	0	0	0	0	0
220218	0	3	0	1	2	1	3	1	2	1																0
220219	0	1	0	1	2	1	1	1	2	0																0
220220	0	1	0	0	2	1	3	1	2	0																0
220221	1	3	1	1	2	1	1	2	2	0														0	0	0	0	0	0	0	0	0	0	0	0
220222	1	3	0	1	2	2	1	1	2	1														0	0	0	0	0	0	0
220223	0	5	0	1	2	2	2	2	2	0	1													0	0	0	0	0	0	0	0	0	0	0	0
220224	1	3	0	1	2	1	1	1	2	0																0
220225	1	3	0	1	2	1	1	2	2	0																0					0	0	0	0	0
220226	1	2	1	1	2	1	1	2	2	0														0	0	0	0	0	0	0	0	0	0	0	0
220227	1	3	0	1	2	1	3	2	2	0														0	0	0	0	0	0	0	0	0	0	0	0
220228	0	5	0	1	2	1	1	1	2	0	0													0	0	0	0	0	0	0	0	0	0	0	0
220229	0	3	0	1	2	1	1	1	2	0														0	0	0	0	0	0	0	0	0	0	0	0
220230	1	4	0	1	2	1	1	1	2	0														0	0	0	0	0	0	0	0	0	0	0	0
220231	0	5	0	1	2	1	1	2	2	0														0	0	0	0	0	0	0	0	0	0	0	0
220232	0	5	0	1	2	1	1	1	2	0	0													0	1	0	0	0	0	0	0	0	0	0	0
220233	0	3	0	1	2	1	1	2	2	0														0	0	0	0	0	0	0	0	0	0	0	0
220235	0	5	0	1	2	1	2	2	2	1	0													0	0	1	0	0	0	0	0	0	0	0	0
220237	0	4	0	1	2	1	1	1	2	0	0													0	0	0	0	0	0	0	0	0	0	0	0
220239	1	1	0	0	2	1	3	1	2	0														0	0	0	0	0	0	0
220240	1	4	0	1	2	1	1	1	2	0																0					0	0	0	0	0
220241	0	4	0	1	2	1	1	1	2	0	0													0	0	1	0	0	0	0	0	0	0	0	0
220242	0	1	0	1	2	2	1	1	2	0																0
220243	1	3	0	1	2	2	1	1	2	0														0	0	0	0	0	0	0
220244	0	1	0	0	2	1	1	1	2	1	0															0
220245	1	2	0	1	2	2	1	1	2	0														1	0	0	0	0	0	0
220246	1	4	0	1	2	1	1	2	2	0														0	1	0	0	0	0	0
220247	1	4	0	1	2	1	1	1	2	0																0					0	0	0	0	0
220248	1	4	0	1	2	2	1	1	2	0																0
220249	0	1	0	0	2	1	3	1	2	0																0
220250	0	2	0	1	2	1	1	1	2	0														0	1	0	0	0	0	0
220251	1	4	0	1	2	2	1	1	2	0														0	1	0	0	0	0	0
220252	0	3	0	1	2	3	3	2	2	2														0	0	0	0	0	0	1
220253	1	3	0	1	2	1	1	1	2	0														0	0	0	0	0	0	0
220254	0	3	0	1	2	2	1	1	2	0	0													0	0	0	0	0	0	0
220255	1	4	0	1	2	1	1	1	2	0														0	0	0	0	0	0	0	0	0	0	0	0
220256	1	4	0	1	2	1	1	1	2	0	0													0	0	0	0	0	1	0	0	0	1	0	0
220257	1	3	0	1	2	1	1	2	2	0														0	0	0	0	1	0	0	0	0	0	0	0
220258	1	4	0	1	2	1	1	1	2	0														0	0	0	0	0	0	1	0	0	0	0	0
220259	1	5	1	1	2	3	1	2	2	0	0													0	0	0	1	0	0	0	0	0	0	0	0
220260	1	5	0	1	2	1	1	1	2	0														0	0	0	0	1	0	0	0	0	0	0	0
220261	1	5	1	1	2	1	2	1	2	0																0
220262	0	1	0	1	2	1	1	1	2	1														0	0	0	0	0	0	0	0	0	0	0	0
220264	0	5	0	1	2	1	1	1	2	0	0													0	0	0	0	0	0	0	0	0	0	0	0
220265	1	3	0	1	2	1	1	1	2	0														1	0	0	0	0	0	0
220266	1	4	0	1	2	1	1	2	2	0														0	0	0	0	0	0	0	0	0	0	0	0
220267	1	5	0	1	2	2	1	2	2	0														0	1	0	0	0	0	0	0	0	0	0	0
220268	1	5	0	1	2	1	2	1	2	1														0	0	0	0	0	0	0
220269	1	5	0	1	2	1	2	2	2	0	0													0	0	0	0	0	0	0	0	0	0	0	0
220270	0	5	0	1	2	1	2	2	2	0	0													0	0	0	0	0	0	0	0	0	0	0	0
220271	0	2	0	1	2	1	1	1	2	0																0					0	0	0	0	0
220272	1	4	0	1	2	1	1	1	2	0														0	0	0	0	0	0	0	0	0	0	0	0
220273	1	4	0	1	2	1	1	2	2	0														0	0	0	0	0	0	0	0	0	0	0	0
220274	1	4	1	1	2	1	1	2	2	0														0	0	0	0	0	0	0	0	0	0	0	0
220275	0	1	0	1	2	1	1	1	2	0	0													0	0	0	0	0	0	0	0	0	0	0	0
220276	1	4	0	1	2	1	1	1	2	0														1	0	0	0	0	0	0	0	0	0	0	0
220277	1	4	0	1	2	1	1	1	2	0														0	1	0	0	0	0	0
220278	1	1	0	1	2	1	1	2	2	1	0															0					0	0	0	0	0
220279	0	3	0	1	2	1	1	2	2	0														0	0	0	0	0	0	0	0	0	0	0	0
220280	1	2	0	1	2	1	1	2	2	0																0
220281	0	1	0	0	2	3	3	1	2	0																0
220282	0	1	0	0	2	1	3	1	2	0																0
220283	1	4	0	1	2	1	1	2	2	0														0	0	0	0	0	0	1	0	0	0	0	0
220284	1	4	0	1	2	1	1	2	2	0														0	0	1	0	0	0	0	0	0	0	0	0
220285	0	5	0	1	2	1	1	2	2	0														0	1	0	0	0	0	0	0	0	0	0	0
220286	1	1	0	0	2	1	1	1	2	0																0					0	0	0	0	0
220288	0	2	0	1	2	1	1	1	2	0	0													0	0	0	0	0	0	0
220289	0	2	0	0	2	1	1	1	2	0	0													0	0	0	0	0	0	0	0	0	0	0	0
220290	0	5	0	1	2	1	1	2	2	0	0													0	0	0	0	0	0	0	0	0	0	0	0
220291	0	4	0	1	2	1	1	1	2	0	0															0					0	0	0	0	0
220292	1	4	0	1	2	1	2	1	2	0	0													0	0	0	0	0	0	1	0	0	0	0	0
220293	0	4	0	1	2	1	1	2	2	0														0	0	0	0	0	0	0	0	0	0	0	0
220294	0	5	0	1	2	1	1	1	2	1														0	0	0	0	0	0	0	0	0	0	0	0
220295	1	4	0	0	2	1	1	1	2	0														0	1	0	0	0	0	0	0	0	0	0	0
220297	1	3	0	1	2	1	2	1	2	0														0	0	0	0	0	0	0	0	0	0	0	0
220298	1	2	0	1	2	1	1	2	2	0														0	0	0	0	0	0	1	0	0	0	0	0
220299	0	2	0	1	2	1	1	1	2	0														0	0	0	0	0	0	0
220300	0	3	0	1	2	1	1	1	2	1	0													0	1	0	0	0	0	0	0	0	0	0	0
220301	0	4	1	1	2	1	1	1	2	1														0	0	0	0	0	0	0	0	0	0	0	0
220303	0	3	0	1	2	1	3	1	2	0	1															0
220304	1	5	0	1	2	3	1	2	2	0																0
220305	0	1	0	1	2	2	1	1	2	0														0	0	0	0	0	0	0
220307	1	1	0	0	2	1	1	1	2	1														0	0	0	0	0	0	0	0	0	0	0	0
220308	1	3	0	1	2	1	1	2	2	0														0	0	0	0	0	0	0	0	0	0	0	0
220310	1	1	0	0	2	1	1	1	2	0														0	0	0	0	0	0	0	0	0	0	0	0
220311	0	4	0	1	2	2	1	1	2	0	0															0
220312	1	4	1	1	2	1	3	1	2	0																0
220313	0	4	0	1	2	1	3	1	2	1	0															0
220315	0	3	0	1	2	1	1	1	2	0	0															0
220317	1	3	0	1	2	1	1	2	2	0	0													0	0	0	0	0	0	0	0	0	0	0	0
220318	1	4	0	1	2	1	1	1	2	0	0													0	0	0	0	0	0	0	0	0	0	0	0
220319	1	4	0	1	2	1	2	2	2	1																0
220320	0	1	0	1	2	1	1	1	2	0														0	0	0	0	0	0	0	0	0	0	0	0
220321	1	1	0	1	2	1	1	1	2	0														0	0	0	0	0	0	0	0	0	0	0	0
220322	1	2	1	1	2	1	1	2	2	0														0	0	0	0	0	0	0	0	0	0	0	0
220323	1	4	0	1	2	1	1	2	2	0																0
220324	1	5	0	1	2	1	1	1	2	0	0													0	0	1	0	0	0	0	0	0	0	0	0
220325	0	3	0	1	2	1	1	1	2	0	0															0					0	0	0	0	0
220327	1	5	1	1	2	1	1	2	2	0	0													0	0	0	0	0	0	0
220329	0	2	0	1	2	1	1	2	2	0														0	0	1	0	0	0	0
220330	0	4	0	1	2	1	1	1	2	1														0	0	0	0	0	0	0
220331	0	3	0	1	2	1	1	1	2	0																0
220332	1	1	0	1	2	1	1	1	2	0																0					0	0	0	0	0
220333	1	2	0	1	2	1	1	1	2	1	0															0					0	0	0	0	0
220334	1	1	0	1	2	1	1	1	2	1	0													0	0	0	0	0	0	0
220335	1	1	0	1	2	1	3	1	2	0																0
220336	1	4	0	1	2	1	1	1	2	0																0
220337	0	4	0	1	2	1	1	2	2	0																0					0	0	0	0	0
220338	0	2	0	0	2	1	1	1	2	0	0													0	0	0	0	0	0	0
220339	1	4	1	1	2	1	1	2	2	0	0													0	0	0	0	0	0	1
220340	1	3	0	1	2	2	1	1	2	0														0	0	0	0	0	0	0
220341	1	4	0	1	2	2	1	1	2	0	0													0	0	0	0	0	0	0
220342	1	1	0	1	2	1	1	1	2	0	0													0	0	0	0	0	0	0	0	0	0	0	0
220343	0	4	0	1	2	1	1	1	2	0	0															0					0	0	0	0	0
220344	0	1	0	0	2	1	1	1	2	0														0	0	0	1	0	0	0	0	0	0	0	0
220345	1	4	0	1	2	1	1	2	2	0																0					0	0	0	0	0
220346	1	5	0	1	2	1	1	2	2	0														0	0	0	0	0	0	1	0	0	0	0	0
220347	1	4	0	1	2	1	1	2	2	0														0	0	0	0	1	0	0	0	0	1	0	0
220348	0	1	0	1	2	1	1	1	2	0	0													0	0	0	1	0	0	0	0	0	0	0	0
220349	0	5	1	1	2	1	2	2	2	0														0	0	0	0	0	1	0	0	0	0	0	1
220350	1	4	0	1	2	1	1	2	2	0														0	0	0	1	0	0	0	0	0	0	0	0
220351	1	5	0	1	2	1	1	1	2	0																0					0	0	0	0	0
220353	1	5	0	1	2	1	1	2	2	0																0					0	0	0	0	0
220354	1	4	0	1	2	2	3	1	2	1														0	0	0	0	0	0	0
220355	1	3	0	1	2	1	1	2	2	0														0	1	0	0	0	0	0
220357	1	3	0	1	2	1	1	1	2	0														0	0	0	0	0	0	0
220358	1	3	0	1	2	1	1	1	2	0														0	0	0	0	0	0	0	0	0	0	0	0
220359	1	4	0	1	2	1	1	2	2	0	0													0	0	0	0	0	0	0	0	0	0	0	0
220360	0	1	0	0	2	1	3	1	2	0																0
220361	0	1	0	1	2	2	1	1	2	0																0
220362	0	2	0	1	2	1	1	1	2	0	0													0	0	0	0	0	0	0
220363	1	1	0	1	2	2	1	1	2	1	0															0
220364	1	1	0	1	2	3	3	1	2	0																0
220365	1	3	0	1	2	1	1	1	2	0	0													0	0	0	0	0	0	0	0	0	0	0	0
220366	1	5	0	1	2	1	1	1	2	0														0	0	0	0	0	0	0
220367	0	2	0	1	2	1	1	1	2	0	0															0
220368	1	2	0	1	2	1	1	2	2	0														0	0	0	0	0	0	1	0	0	0	0	0
220371	1	4	0	1	2	1	1	1	2	0	0													0	0	0	0	0	0	0	0	0	0	0	0
220372	1	5	0	1	2	1	1	1	2	0														0	0	0	0	1	0	0	0	0	0	0	0
220373	0	3	0	1	2	1	1	1	2	0														0	0	0	0	0	0	0
220374	0	5	1	1	2	1	1	2	2	0														0	0	0	0	0	0	0	0	0	0	0	0
220375	0	4	0	1	2	1	1	1	2	0																0					0	0	0	0	0
220376	0	4	0	1	2	1	1	1	2	0																0
220378	1	5	0	1	2	1	1	1	2	0	0													0	0	0	1	0	0	0	0	0	0	0	0
220379	0	1	0	0	2	1	1	1	2	0																0
220380	0	1	0	0	2	1	3	1	2	0																0
220381	0	1	0	0	2	1	1	1	2	0														0	0	0	0	0	0	0
220383	1	2	0	1	2	1	1	2	2	0														0	0	0	0	0	0	0	0	0	0	0	0
220384	0	3	0	1	2	1	1	1	2	0	0													0	0	0	0	0	1	0	0	0	0	0	0
220385	0	1	0	0	2	1	3	1	2	0														1	0	0	0	0	0	0
220386	0	3	0	1	2	1	1	1	2	0																0
220387	0	5	0	1	2	1	1	2	2	0																0					0	0	0	0	0
220388	0	4	0	1	2	3	1	1	2	0														0	0	0	0	0	0	0	0	0	0	0	0
220389	1	2	0	1	2	1	1	1	2	0														0	0	0	0	0	0	0	0	0	0	0	0
220390	1	4	0	1	2	1	1	1	2	0																0
220391	1	1	0	1	2	2	1	1	2	0														0	0	0	0	0	0	0	0	0	0	0	0
220392	1	5	0	1	2	1	1	2	2	0	0	0	0	0	0	0	0							0	0	0	0	0	0	0	0	0	0	0	0
220393	1	3	0	1	2	1	1	1	2	0		0	0	0	0	0	0	0	0	0	0	0	0	0	0	0	0	0	0	0	0	0	0	0	0
220394	1	3	0	1	2	1	2	2	2	0	0													1	0	0	0	0	0	0
220395	0	5	1	1	2	1	1	2	2	0																0
220396	0	5	0	1	2	2	1	1	2	0																0					0	0	0	0	0
220397	1	5	0	1	2	2	1	1	2	0														0	0	0	0	0	0	0
220398	1	5	0	1	2	1	1	1	2	0	0	0	0	0	0	0	0	0	0	0	0	0	0	0	0	0	0	0	0	1	0	0	0	0	0
220401	0	5	0	1	2	1	1	2	2	0		1	0	0	0	1	0	0	0	0	0	0	0	0	0	0	0	0	0	0	0	0	0	0	0
220402	1	5	0	1	2	1	1	1	2	0																0					0	0	0	0	0
220403	0	4	1	1	2	2	1	2	2	0														0	0	0	0	0	0	0	0	0	0	0	0
220404	1	1	1	1	2	1	1	2	2	0														0	0	0	0	0	0	0	0	0	0	0	0
220405	1	5	0	1	2	1	1	2	2	0																0
220406	1	3	0	1	2	3	1	1	2	0																0					0	0	0	0	0
220407	1	5	0	1	2	1	1	2	2	0	0															0
220408	1	5	0	1	2	1	1	1	2	0														0	1	0	0	0	0	0
220409	0	5	1	1	2	2	2	2	2	1														0	0	0	0	0	0	1
220410	1	4	0	1	2	2	1	1	2	0														0	0	0	0	0	0	0	0	0	0	0	0
220412	1	5	0	1	2	1	1	1	2	0																0
220413	1	4	0	1	2	3	3	2	2	0																0
220414	1	5	0	1	2	1	1	1	2	0																0
220415	1	2	0	1	2	3	1	1	2	0																0
220416	1	5	0	1	2	1	1	2	2	0	0	1	0	0	0	1	0	0	0	0	0	0	0	0	0	0	0	0	0	0	0	0	0	1	0
220417	1	4	0	1	2	1	1	1	2	0		0	0	0	0	0	0	1	1	0	0	0	0	0	0	0	0	0	0	0	0	0	0	0	0
220418	0	4	0	1	2	1	1	2	2	0														0	0	0	1	0	0	0	0	0	0	0	0
220419	0	5	0	1	2	1	2	2	2	0														0	0	0	0	0	0	0	0	0	0	0	0
220420	1	4	1	1	2	1	1	1	2	0	1													0	0	0	0	0	0	0	0	0	0	0	0
220421	0	2	0	1	2	2	1	1	2	0														1	0	0	0	0	0	0
220422	1	4	0	1	2	2	1	2	2	0	1													1	0	1	0	0	0	0
220423	1	4	1	1	2	1	1	2	2	0														0	0	0	0	0	0	0	0	0	0	0	0
220424	0	3	0	1	2	1	1	1	2	0	1	0	0	0	0	0	0	1	0	0	0	0	0	0	0	0	0	0	0	0
220425	1	3	0	1	2	1	1	1	2	0																0
220426	1	5	0	1	2	1	1	1	2	0														0	1	0	0	0	0	0
220429	1	2	0	1	2	1	1	2	2	0																0
220430	0	3	0	1	2	2	1	2	2	0	0													0	1	0	0	0	0	0	0	0	0	0	0
220431	0	5	1	1	2	1	2	1	2	0																0					0	0	0	0	0
220432	1	5	0	1	2	1	2	1	2	0		1	0	0	0	1	0	0	0	0	0	0	0	0	0	0	1	0	0	0	0	0	0	0	0
220433	1	4	0	1	2	1	1	1	2	0																0
220434	0	3	0	1	2	1	2	2	2	0		0	0	0	0	0	0	0	0	0	0	0	0	0	0	0	0	0	0	0	0	0	0	0	0
220435	1	2	0	1	2	1	1	2	2	0	0													0	0	0	0	0	0	0	0	0	0	0	0
220436	1	4	0	0	2	1	1	1	2	1														0	1	0	0	0	0	0	0	0	0	0	0
220437	1	2	0	1	2	2	1	1	2	0														0	1	0	0	0	0	0
220438	0	1	0	0	2	2	1	1	2	0														0	0	0	0	0	0	0	0	0	0	0	0
220439	1	2	0	1	2	1	1	1	2	0																0					0	0	0	0	0
220451	1	5	0	1	2	2	1	1	2	0	0													0	1	0	0	0	0	0
230001	1	2	0	1	1	1	1	1	1	0	0	0	0	0	0	0	0	0	0	0	0	0	0	0	0	0	0	0	0	0	0	0	0	0	0
230002	1	4	0	1	1	1	1	1	1	0	0	0	0	0	0	0	0	0	0	0	1	0	0	0	0	0	0	0	0	0	0	0	0	0	0
230003	1	5	0	1	0	1	1	2	1	0		0	0	0	0	1	1	0	0	0	0	0	0	0	0	0	0	0	0	0	0	0	0	0	0
230004	1	3	0	1	1	1	1	1	1	0		0	0	0	0	1	1	0	1	0	0	0	0	0	1	0	0	0	0	0	0	0	0	0	0
230005	0	5	0	1	1	2	1	1	0	0	0	0	0	0	0	0	0	0	0	0	0	0	0	0	0	0	0	0	0	0	0	0	0	0	0
230006	0	3	0	1	1	1	1	2	0	0	0	0	0	0	0	0	0	0	0	0	0	0	0	0	0	0	0	0	0	0	0	0	0	0	0
230007	1	5	0	1	1	1	1	1	1	0	0	0	0	0	0	0	0							0	0	0	0	0	0	0	0	0	0	0	0
230008	0	4	0	1	0	1	1	2	0	0		0	0	0	0	0	0							0	0	0	1	0	0	0
230009	1	5	0	1	0	1	1	1	1	0	0	0	0	0	0	0	0	0	0	0	0	0	0	0	0	0	0	0	0	0	0	0	0	0	0
230010	1	2	1	1	1	1	1	2	1	0		0	0	0	0	0	0	0	0	0	0	0	0	0	0	0	0	0	0	0	0	0	0	0	0
230011	1	2	0	1	1	1	1	2	1	1		0	0	0	0	0	0	0	0	0	0	0	0	0	0	0	0	0	0	1	0	0	0	0	0
230012	1	5	0	1	2	1	2	2	1	0	1	0	0	0	0	0	0	0	0	1	0	0	0	0	0	0	0	1	0	0	0	0	0	0	0
230014	1	4	0	1	1	1	1	2	1	0	0	0	0	0	0	0	0	0	0	0	0	0	0	0	0	0	0	0	0	0	0	0	0	0	0
230015	0	2	0	1	1	1	1	1	0	0		0	0	0	0	0	0	0	0	0	0	0	0	0	0	0	0	0	0	0	0	0	0	0	0
230016	1	3	0	1	1	1	1	2	1	0	0	0	0	0	0	0	0	0	0	0	0	0	0	0	0	0	1	0	0	0	0	0	0	0	0
230017	1	4	0	1	1	1	1	2	1	0		0	0	0	0	0	0	0	0	0	0	0	0	0	0	0	0	0	0	0	0	0	0	0	0
230018	1	4	0	1	1	1	1	1	1	0		0	0	0	1	1	0	0	0	0	0	0	0	0	0	0	0	0	1	0	0	0	0	0	0
230019	0	5	0	1	2	1	1	2	1	0	0	0	0	0	0	0	0	0	0	0	0	0	0	0	0	0	0	0	0	0	0	0	0	0	0
230021	1	4	1	1	0	1	2	2	1	0	0	0	0	0	0	0	0							0	0	0	0	0	0	0	0	0	0	0	0
230022	0	5	0	1	2	1	1	2	2	1		0	0	0	1	1	0							0	0	0	0	0	0	0
230023	1	4	0	1	1	1	1	2	1	0		0	0	0	0	0	0							0	0	0	0	0	0	0	0	0	0	0	0
230024	1	3	0	1	1	1	1	2	1	0	0	0	0	0	0	0	0	0	0	0	0	0	0	0	0	0	0	1	0	0	0	0	0	0	0
230027	0	4	0	1	1	1	1	2	0	0	0	0	0	0	0	0	0	0	0	0	0	0	0	0	0	0	0	0	0	1	0	0	0	0	0
230028	1	5	0	1	2	1	1	1	1	0		0	0	0	0	0	0	0	0	1	0	0	0	0	0	1	0	0	0	0	0	0	0	0	0
230029	0	3	0	1	1	1	1	1	1	0		0	0	0	0	0	0	0	0	1	0	0	0			0					0	0	0	0	0
230030	0	2	0	1	0	1	1	1	0	0		0	0	0	0	0	0	0	0	1	0	0	0			0					0	0	0	0	0
230031	1	4	1	1	0	1	1	2	1	0		0	0	0	0	1	1	0	0	1	0	0	0	0	0	1	0	0	0	0	0	0	0	0	0
230032	0	4	1	1	1	1	1	2	0	0	0	0	0	0	0	0	0	0	0	0	0	0	0	0	0	0	0	0	0	0	0	0	0	0	0
230033	1	2	0	1	0	1	1	1	1	0	1	0	0	0	0	0	0	1	0	0	0	0	0	1	0	0	0	0	0	0	1	0	0	0	0
230034	0	4	0	1	0	1	1	2	0	0		0	0	0	0	0	0	0	0	0	0	0	0	0	0	0	1	0	0	0	0	0	0	0	0
230035	1	3	1	1	2	1	2	2	2	0	1	0	0	0	0	0	0	1	0	0	0	0	0	0	0	0	0	0	0	0	1	0	0	0	0
230036	1	4	0	1	0	1	1	2	1	0		1	0	0	0	1	0	0	1	0	0	0	0	0	1	0	0	0	0	0
230037	0	5	0	1	1	1	1	2	0	0		0	0	0	0	1	1	0	0	1	0	0	0			0
230038	1	5	0	1	0	2	1	1	1	0	0	0	0	0	0	0	0	0	0	1	0	0	0	0	0	1	0	0	0	0	0	0	0	0	0
230039	1	4	0	1	0	1	1	2	1	0		0	0	0	0	0	0	0	0	0	0	1	0	0	0	0	1	0	0	0	0	0	0	0	0
230040	1	3	0	1	2	1	1	1	1	0	0	0	0	0	0	0	0	0	1	0	0	0	0			0					0	0	0	0	0
230041	0	4	0	1	0	1	1	1	0	0	0	1	0	0	0	1	0	0	0	0	0	0	0	0	0	0	1	0	0	0	0	0	0	0	0
230042	1	2	0	1	0	1	1	2	1	0		1	0	0	0	1	0	0	0	0	0	0	0	0	0	0	0	0	0	0	0	0	0	0	0
230043	0	5	0	1	1	1	1	1	0	0	0	1	0	0	0	1	0	0	0	1	0	0	0	0	0	1	0	0	0	0	0	0	0	0	0
230044	1	2	0	1	0	1	1	2	1	0		0	0	0	0	1	1	0	0	1	0	0	0	0	0	0	0	0	0	0	0	0	0	0	0
230045	1	4	0	1	1	1	1	2	1	0	0	0	0	0	1	1	0	1	0	0	0	0	0	0	0	0	0	0	0	0	0	0	0	0	0
230047	0	4	0	1	1	1	1	2	0	0	0	0	0	0	0	0	0	0	0	0	0	0	0	0	0	0	0	0	0	0	0	0	0	0	0
230048	1	2	1	1	1	1	1	2	1	0	0	0	0	0	0	0	0	0	0	0	0	0	0	0	0	0	0	0	0	0	0	0	0	0	0
230049	1	4	1	1	0	1	1	2	1	0		1	0	0	0	1	0	0	0	0	0	0	0	0	0	0	0	0	0	0	0	0	0	0	0
230050	0	4	0	1	1	1	1	1	0	0		1	0	0	0	1	0	0	0	0	0	0	0	0	0	0	1	0	0	0	0	0	0	0	0
310001	0	4	0	1	0	2	1	1	0	0	0	0	0	0	0	0	0							0	0	0	0	0	0	0	0	0	0	0	0
310003	1	4	0	1	2	1	1	2	1	0		0	0	0	0	0	0							1	0	0	0	0	0	0	0	0	0	0	0
310004	1	4	0	1	0	1	1	1	1	1	0	0	0	0	0	0	0							0	0	0	0	0	0	0	0	0	0	0	0
310005	1	4	0	1	0	1	1	1	1	0		0	0	0	0	0	0									0
310006	1	3	0	1	0	2	1	1	1	0	0	0	0	0	0	0	0							0	0	0	0	0	0	0	0	0	0	0	0
310007	1	4	0	1	2	1	1	1	0	0		0	0	0	0	0	0							0	0	0	0	0	0	0
310009	1	2	0	1	0	1	1	1	1	1	1	0	0	0	0	0	0							0	0	0	0	0	0	0	0	0	0	0	0
310010	0	3	0	1	2	1	1	1	1	0		0	0	0	0	0	0							0	0	0	0	0	0	0
310015	0	3	0	1	2	1	1	1	0	1		0	0	0	0	0	0							0	0	0	0	0	0	0
310024	0	4	0	1	2	1	1	2	0	0	0	0	0	0	0	0	0							0	0	0	0	0	0	0	0	0	0	0	0
310045	0	5	0	1	0	1	1	2	0	0	1	0	0	0	0	0	0							0	0	0	0	0	0	0	0	0	0	0	0
310047	0	3	0	1	0	1	1	1	1	1														0	0	0	0	0	0	0
310051	0	1	0	0	0	1	1	1	0	0														0	0	0	0	0	0	0
310053	1	4	0	1	0	2	1	1	1	0		0	0	0	0	0	0							0	0	0	0	0	0	0	0	0	0	0	0
310055	0	5	0	1	1	1	1	1	0	0		0	0	0	0	0	0							0	0	0	0	0	0	1
320002	0	3	0	1	2	3	1	1	0	0														0	0	0	0	0	0	0
320003	0	5	1	1	2	1	2	1	0	0	0	0	0	0	0	0	0							0	0	0	0	0	0	1	0	0	0	0	0
320004	1	4	1	1	2	1	1	2	0	0		0	0	0	0	0	0							0	0	0	0	0	0	0	0	0	0	0	0
320006	1	4	0	1	2	1	1	2	1	0		0	0	0	0	0	0							0	0	0	0	0	0	0	0	0	0	0	0
320007	1	3	1	1	2	1	2	1	1	0	0	0	0	0	0	0	0							0	0	0	0	0	0	0	0	0	0	0	0
320008	1	2	0	1	2	1	1	2	1	0	0	0	0	0	0	0	0							0	0	0	0	0	0	0	0	0	0	0	0
320009	0	5	0	1	2	1	1	2	0	0	0	0	0	0	1	1	0							0	0	0	1	0	0	0
320010	1	4	0	1	2	1	1	1	1	1		0	0	0	0	0	0							0	0	0	0	0	0	0	0	0	0	0	0
320011	0	1	0	0	2	2	1	1	2	0		0	0	0	0	0	0							0	0	0	0	0	0	0
320012	1	4	0	1	2	1	1	2	0	1	0	0	0	0	1	1	0							0	0	0	0	0	0	0	0	0	0	0	0
320013	1	1	0	0	2	1	1	1	0	1		1	0	0	0	1	0							0	0	0	0	0	0	0	0	0	0	0	0
320014	1	3	1	1	2	2	2	2	1	2	0	0	0	0	0	0	0							0	0	0	1	0	0	0
320015	1	2	0	1	2	1	1	2	1	0	1	0	0	0	0	0	0							0	0	0	0	0	0	0	0	0	0	0	1
320016	1	4	0	1	2	1	2	1	1	0		0	0	0	0	0	0							0	0	0	0	0	0	0
320017	1	4	1	1	0	1	1	2	1	0		1	0	0	0	1	0							0	0	0	0	0	0	0	0	0	0	0	0
320019	1	4	0	1	2	1	1	1	1	0	0	0	0	0	0	0	0							0	0	0	0	0	0	0	0	0	0	0	0
320021	1	4	0	1	2	1	1	1	1	0	0	0	0	0	0	0	0							0	0	0	0	0	0	0	0	0	0	0	0
320023	1	2	0	1	2	1	1	2	1	0	0	0	0	0	0	0	0							0	0	0	0	0	0	0	0	0	0	0	0
320025	1	4	0	1	0	1	1	1	1	0	0	0	0	0	1	1	0							0	0	0	0	0	0	0	0	0	0	0	0
320027	1	4	0	1	0	2	1	1	1	0	0	0	0	0	0	0	0							1	0	0	0	0	0	0	0	0	0	0	0
320028	0	4	0	1	2	1	2	2	1	0		0	0	0	0	0	0							0	0	0	0	0	0	0
320030	1	4	0	1	2	1	1	1	1	0	0	0	0	0	1	1	0							0	0	1	0	0	0	0
320031	0	3	0	1	2	2	1	2	0	0	0	0	0	0	0	0	0							0	0	0	0	0	0	0	0	0	0	0	0
320033	0	5	0	1	2	1	1	2	0	0		0	0	0	0	0	0							0	0	0	0	0	0	0	0	0	0	0	0
320035	1	4	0	1	0	1	1	1	1	1		0	0	0	0	0	0							0	0	0	0	0	0	0	0	0	0	0	0
320036	1	4	0	1	1	1	1	1	1	0	0													0	0	0	0	0	0	0	0	0	0	0	0
320037	1	2	0	1	0	1	1	1	1	0	0	0	0	0	1	1	0							0	0	0	0	0	0	0	0	0	0	0	0
320038	0	5	1	1	2	1	2	1	0	0		0	0	0	0	0	0							0	0	0	0	0	1	0	0	0	0	0	0
320039	0	2	0	1	2	1	1	1	0	0	0	1	0	0	0	1	0							0	0	0	0	0	0	0
320040	0	1	0	0	2	1	1	1	2	0	0	0	0	0	0	0	0							0	0	0	0	0	0	0
320041	0	5	0	1	0	1	2	1	0	0		0	0	0	0	0	0							0	0	0	0	0	0	0	0	0	0	0	0
320045	1	2	0	1	2	2	1	1	1	0		0	0	0	0	0	0							0	0	0	0	0	0	0
320046	0	4	0	1	2	3	1	2	0	1	0	0	0	0	0	0	0							0	0	0	0	0	0	0	0	0	0	0	0
320047	1	5	0	1	2	1	1	1	1	0		0	0	0	0	0	0							0	0	0	0	0	0	0	0	0	0	0	0
320049	1	3	1	1	0	1	1	1	1	0	0	0	0	0	0	0	0							0	0	0	0	0	0	0	0	0	0	0	0
320050	1	4	1	1	2	1	1	1	1	0	0	0	0	0	0	0	0							0	1	0	0	0	0	0	0	0	0	0	0
320051	1	4	0	1	2	1	2	2	0	0		0	0	0	0	0	0							0	0	0	0	1	0	0	0	0	0	0	0
320052	1	3	0	1	2	1	2	1	0	0	0	0	0	0	0	0	0							0	0	0	0	0	0	0
320054	1	2	0	1	0	1	1	1	1	0	1	0	0	0	0	0	0							1	0	0	0	0	0	0	1	0	0	0	0
320055	1	4	0	1	2	1	1	2	0	0	0	0	0	0	0	0	0							0	1	1	0	0	0	0
320056	1	4	0	1	2	1	2	2	1	0		0	0	0	0	0	0							0	0	0	0	0	0	0	0	0	0	0	0
320058	0	4	0	1	2	1	2	1	1	0	1	0	0	0	0	0	0							0	0	0	0	0	0	0
320059	1	2	0	1	2	1	1	2	1	1		0	0	0	0	0	0							0	0	0	0	0	0	0	0	0	0	0	0
320061	1	5	0	1	1	1	2	1	1	0		0	0	0	0	0	0							0	0	0	0	0	0	0
320063	1	5	0	1	0	1	2	1	1	0	0	0	0	0	0	0	0							0	1	0	0	0	0	0	0	0	0	0	0
320064	1	3	0	1	2	1	2	1	1	0	0	0	0	0	0	0	0							0	0	0	0	0	0	0
320065	1	5	1	1	2	1	1	1	0	0	0	0	0	0	0	0	0							0	1	0	0	0	0	0
320067	1	2	0	1	2	1	1	1	1	0	0	0	0	0	0	0	0							0	0	0	0	0	0	0
320068	1	4	0	1	0	1	1	1	1	0	0	0	0	1	0	1	0							0	0	0	0	0	0	0
320070	1	3	1	1	0	1	2	1	1	0	0	0	0	0	0	0	0							0	0	0	0	0	0	0
320071	1	3	0	1	2	1	1	2	1	0	1	0	0	0	0	0	0							1	0	0	0	0	0	0	0	0	0	0	0
320072	0	5	0	1	0	1	2	2	0	0	1	0	0	1	0	1	0							1	0	0	0	0	0	0	0	0	0	0	0
320074	0	2	0	1	0	2	1	1	0	0		0	0	0	0	0	0							0	0	0	0	0	0	0
320075	0	3	0	1	2	1	1	1	0	0	0	0	0	0	0	0	0							0	0	0	0	1	0	0	0	0	0	0	0
320076	0	5	0	1	2	1	1	1	0	0	0	0	0	0	0	0	0							0	0	0	0	0	0	0	0	0	0	0	0
320077	1	3	0	1	0	2	2	1	1	0	0	0	0	0	0	0	0							0	0	0	0	0	0	0	0	0	0	0	0
320082	1	4	0	1	0	1	2	2	1	0		0	0	0	0	0	0							0	0	0	0	0	0	0
320083	0	5	0	1	2	3	1	2	0	0		1	0	0	0	1	0							0	0	0	1	0	0	0
320085	0	4	0	1	0	1	1	1	0	0	0	0	0	0	0	0	0							0	1	0	0	0	0	0	0	0	0	0	0
320086	1	2	0	1	2	1	1	1	1	0	0	0	0	0	0	0	0							0	0	0	1	0	0	0	0	0	0	0	0
320087	1	1	0	1	0	1	1	1	1	0		0	0	0	0	0	0							0	0	0	1	0	0	0
320088	1	5	0	1	2	1	1	1	1	1	0	0	0	0	0	0	0							0	0	0	0	0	0	0	0	0	0	0	0
320089	1	4	0	1	1	1	1	1	1	0	0	0	0	0	0	0	0							0	1	0	0	0	0	0	0	0	0	0	0
320090	1	4	0	1	2	1	2	1	1	0	0	0	0	0	0	0	0							0	1	0	0	0	0	0
320091	0	5	0	1	0	2	2	1	1	0		1	0	0	0	1	0							1	0	0	0	0	0	0	0	0	0	0	0
320092	1	4	0	1	2	1	1	1	1	2	0	0	0	0	0	0	0							1	0	0	0	0	0	0	0	0	0	0	0
320093	1	5	0	1	2	2	2	2	1	0		0	0	0	0	0	0							0	0	0	0	0	0	0
320094	1	4	0	1	1	1	1	1	1	0	0	1	0	0	0	1	0							0	0	0	0	0	1	0	0	0	0	0	0
320095	1	4	0	1	2	2	2	1	1	1	0	0	0	0	0	0	0							0	0	0	1	0	0	0	0	0	0	0	0
320096	0	5	0	1	1	1	1	2	0	2	0	0	0	0	0	0	0							0	0	0	1	0	0	0	0	0	0	0	0
320097	1	4	0	1	2	1	2	1	1	1		1	0	0	0	1	0							1	0	0	0	0	0	0	0	0	0	0	0
320098	1	1	0	1	0	2	1	1	2	0		0	0	0	0	0	0							0	1	0	0	0	0	0
320100	1	5	0	1	2	1	1	2	1	0	0	0	0	0	0	0	0							0	1	0	0	0	0	0
320102	1	5	0	1	0	1	1	1	0	0		0	0	1	0	1	0							1	0	0	0	0	0	0	0	0	0	0	0
320103	0	5	0	1	2	1	1	1	0	0	1	0	0	0	0	0	0							1	0	0	0	0	0	0	0	0	0	0	0
320104	1	5	0	1	2	1	2	2	2	0	1	0	0	0	1	1	0							0	0	0	0	0	0	0	0	0	0	0	0
320105	0	4	0	1	2	1	1	1	0	0	1	0	0	0	0	0	0							0	0	0	0	0	0	0
320106	1	4	1	1	2	1	1	1	0	0		0	0	0	0	0	0							0	0	0	0	0	0	0	0	0	0	0	0
320107	1	5	1	1	2	2	1	1	1	2	0	0	0	0	0	0	0							0	0	0	0	0	0	0
320108	0	3	0	1	0	1	1	1	0	0	1	0	0	0	0	0	0							0	0	0	0	0	0	0	0	0	0	0	0
320109	0	5	0	1	2	1	1	1	0	0		0	0	0	0	0	0							0	0	0	0	0	0	0	0	0	0	0	0
320110	1	4	0	0	0	1	2	1	0	0	0	0	0	0	1	1	0							0	0	0	1	0	0	0	0	0	0	0	0
320111	0	2	0	1	0	2	1	1	0	0		0	0	0	0	0	0							0	0	0	0	0	0	0
320112	1	3	0	1	2	1	1	2	0	1	0	0	0	0	0	0	0							0	0	0	0	0	0	0
320115	0	1	0	1	2	1	1	1	1	0	0													0	0	0	0	0	0	0
320118	1	4	0	1	0	1	1	1	1	0		0	0	0	0	0	0							0	0	0	0	0	0	0	0	0	0	0	0
320119	1	3	0	1	0	1	1	1	1	0	0	0	0	0	0	0	0							0	0	0	0	0	0	0	0	0	0	0	0
320120	0	4	0	1	0	1	1	1	0	0	0	0	0	0	0	0	0							0	0	0	1	0	0	0	0	0	0	0	0
320121	1	3	0	1	2	2	1	1	1	1		0	0	0	0	0	0							0	0	0	0	0	0	0
320122	1	3	1	1	0	1	2	2	1	0		0	0	0	0	0	0									0
320123	1	4	0	1	0	1	1	1	1	0		0	0	0	0	0	0							0	0	1	0	0	0	0
320124	1	5	0	1	2	1	1	1	1	2		0	0	0	0	0	0							0	0	0	0	0	0	0
320125	1	3	0	1	0	2	1	1	1	0		0	0	0	0	0	0							0	1	0	0	0	0	0	0	0	0	0	0
320126	1	4	0	1	0	1	1	1	1	0		0	0	0	0	0	0							0	0	0	0	0	0	0	0	0	0	0	0
320128	1	1	0	0	0	1	1	1	0	1	0	0	0	0	0	0	0							0	0	0	0	0	0	0
320129	0	5	0	1	2	1	1	1	0	0	0	0	0	0	0	0	0							0	0	0	0	0	0	0	0	0	0	0	0
320130	1	3	0	1	0	1	1	1	1	0		0	0	0	0	0	0							0	0	0	0	0	0	0
320131	1	5	0	1	2	1	1	2	0	1	0	0	0	0	0	0	0							0	0	0	0	0	1	0
320132	1	5	0	1	2	1	1	1	1	1	0	1	0	0	0	1	0							0	0	0	0	0	0	0	0	0	0	0	0
320134	0	5	0	1	0	1	2	2	0	0	0	1	0	0	0	1	0							0	0	0	0	0	0	0
320135	1	4	0	1	2	1	1	2	0	1		0	0	0	0	0	0							0	0	0	0	0	0	0	0	0	0	0	0
320136	0	5	1	1	2	1	1	2	0	0	0	1	0	0	0	1	0							0	0	0	0	0	0	0	0	0	0	0	0
320137	0	5	0	1	2	1	1	1	0	0	0	1	0	0	1	1	0							0	0	0	0	0	0	0	0	0	0	0	0
320138	0	5	1	1	0	1	1	1	0	0	0	0	0	0	0	0	0							0	0	0	0	0	0	0	0	0	0	0	0
320139	0	5	0	1	2	1	1	2	0	0	1	0	0	0	0	0	0							0	0	0	0	0	0	0	0	0	0	0	0
320140	0	3	0	1	0	2	1	1	0	1	0	0	0	0	0	0	0							0	0	0	0	0	0	0	0	0	0	0	0
320141	1	4	0	1	2	1	2	2	1	1	0	1	0	0	0	1	0							0	0	0	1	0	0	0
320142	1	4	0	1	0	1	1	1	1	0	0	1	0	0	0	1	0							0	0	0	0	0	0	0	0	0	0	0	0
320143	0	5	0	1	2	1	2	2	0	0		1	0	0	1	1	0							0	0	0	0	0	0	0	0	0	0	0	0
320144	1	5	0	1	2	1	1	1	0	1		0	0	0	0	0	0							0	0	0	0	0	0	0
320145	1	3	1	1	2	2	1	1	1	0	0	0	0	0	0	0	0							0	0	0	0	0	0	0
320146	1	4	0	1	1	1	2	2	1	0		1	0	0	0	1	0							0	0	0	0	0	0	0	0	0	0	0	0
320147	0	2	0	0	0	1	1	1	0	0	1	0	0	0	0	0	0							1	0	0	0	0	0	0	0	0	0	0	0
320148	1	2	0	1	0	1	1	1	1	0		0	0	0	0	0	0							0	1	0	0	0	0	0
320149	1	5	0	1	0	1	1	1	0	0	0	0	0	0	0	0	0							0	0	0	0	0	0	0	0	0	0	0	0
320150	1	4	1	1	2	1	1	1	1	0	1	0	0	0	0	0	0							1	0	0	0	0	0	0	0	0	0	0	0
320151	0	5	0	1	2	1	2	2	1	0	0	0	0	0	0	0	0							0	0	0	0	0	0	0	0	0	0	0	0
320152	0	5	0	1	2	1	1	1	0	0		0	0	0	0	0	0							0	0	0	0	0	0	0	0	0	0	0	0
320153	1	3	0	1	0	1	1	1	1	1	0	0	0	0	0	0	0							0	0	0	0	0	0	0
320154	0	1	1	1	0	1	1	2	0	1		1	0	0	0	1	0							0	0	0	0	0	0	1	0	0	0	0	0
320155	0	5	0	1	0	1	1	2	0	1		0	0	0	0	0	0							0	0	0	0	0	0	0
320156	0	4	0	1	0	1	1	2	0	0		0	0	0	1	1	0							0	0	0	0	0	0	0	0	0	0	0	0
320158	1	5	0	1	0	1	1	1	0	0		0	0	0	0	0	0							0	0	0	0	0	0	0	0	0	0	0	0
320159	0	2	0	1	0	1	1	1	1	0		0	0	0	0	0	0							0	0	0	0	0	0	0	0	0	0	0	0
320160	1	5	0	1	1	1	1	1	1	0	0	0	0	0	0	0	0							0	0	0	0	0	0	0
320161	1	4	0	1	0	1	1	1	1	0		0	0	0	0	0	0							0	0	0	0	0	0	0	0	0	0	0	0
320163	0	5	0	1	0	1	1	1	0	1		0	0	0	0	0	0							0	0	0	0	0	0	0
320164	1	5	0	1	2	1	1	1	0	0	0	0	0	0	0	0	0							0	0	0	0	0	0	0
320166	1	4	0	1	1	1	2	2	1	0		0	0	0	0	0	0							0	0	0	0	0	0	0	0	0	0	0	0
320167	0	2	0	0	0	1	1	1	0	1		0	0	0	0	0	0							0	0	0	0	0	0	0
320168	1	5	1	1	2	1	1	2	0	0		0	0	0	0	0	0							0	0	0	0	0	0	0	0	0	0	0	0
320169	0	5	0	1	0	1	2	2	1	0		0	0	0	0	0	0									0					0	0	0	0	0
320170	0	5	0	1	0	1	1	1	0	0		0	0	0	0	0	0							0	0	0	0	0	0	0	0	0	0	0	0
320171	1	2	0	1	2	1	1	1	1	0		0	0	0	0	0	0							0	0	0	0	0	0	0
320173	1	4	1	1	1	2	1	2	1	1	0	0	0	0	0	0	0							0	0	0	0	0	0	0	0	0	0	0	0
320174	1	5	0	1	1	1	1	1	1	0		0	0	0	0	0	0							0	0	0	0	0	0	0	0	0	0	0	0
320175	1	4	0	1	2	1	1	1	0	0	0	0	0	0	0	0	0							0	1	0	0	0	0	0	0	0	0	0	0
320177	1	3	0	1	0	1	1	1	1	0		0	0	0	0	0	0							0	0	0	0	0	0	0	0	0	0	0	0
320178	1	2	0	1	0	1	1	1	1	1	0	0	0	0	0	0	0							0	0	0	0	0	0	0	0	0	0	0	0
320179	1	5	0	1	0	1	2	1	1	0		0	0	0	0	0	0							0	0	0	0	0	0	0
320180	1	3	0	1	0	1	1	1	1	0	0	0	0	0	0	0	0							0	0	0	0	0	0	0	0	0	0	0	0
320182	1	4	0	1	2	1	1	1	1	0	0	0	0	0	0	0	0							0	0	0	0	0	0	0	0	0	0	0	0
320183	0	5	0	1	0	1	1	2	1	0		0	0	0	0	0	0							0	0	0	0	0	0	0
320184	1	4	0	1	2	1	1	1	0	0	1	0	0	0	1	1	0							0	0	0	0	0	0	0	0	0	0	0	0
320185	0	1	0	1	0	1	1	2	0	1		0	0	0	0	0	0							0	0	0	0	0	0	0
320186	1	4	0	1	2	1	1	1	1	0	0	0	0	0	0	0	0							0	0	0	0	0	0	0
320187	1	5	0	1	2	1	1	2	1	1		0	0	0	0	0	0							0	0	0	0	0	0	0	0	0	0	0	0
320188	1	4	1	1	2	1	2	2	1	0	0	0	0	0	0	0	0							0	0	1	0	0	0	0
320189	1	1	0	1	2	2	1	1	2	0	0	0	0	0	0	0	0							0	0	0	0	0	0	0
320190	1	5	0	1	2	1	2	2	1	0		0	0	0	0	0	0							0	0	0	0	0	0	0	0	0	0	0	0
320191	0	5	0	1	0	1	2	2	0	0		0	0	0	0	0	0									0					0	0	1	0	0
320192	1	1	0	0	2	1	1	1	0	1	0	0	0	0	0	0	0							0	0	0	0	0	0	0	0	0	0	0	0
320193	1	4	0	1	2	1	1	1	1	0	0	0	0	0	0	0	0							0	0	0	0	0	0	0	0	0	0	0	0
320194	1	3	0	1	2	1	1	2	1	0		0	0	0	0	0	0							0	0	0	0	0	0	0	0	0	0	0	0
320195	1	2	0	1	2	1	1	1	1	0	0	0	0	0	0	0	0							0	0	1	0	0	0	0	0	0	0	0	0
320196	1	4	0	1	2	1	2	1	1	0		0	0	0	0	0	0							0	0	0	0	0	0	0	0	0	0	1	0
320197	1	3	0	1	0	1	1	2	1	0		0	0	0	0	0	0							0	0	0	0	1	0	0	0	0	0	0	0
320198	1	3	0	0	2	1	1	1	1	1	0	0	0	0	0	0	0							0	0	0	0	0	0	0	0	0	0	0	0
320199	0	5	1	1	0	1	2	2	0	1		0	0	0	0	0	0							0	0	0	0	0	1	0	0	0	0	0	0
320200	0	2	0	1	2	1	1	1	0	0	0	0	0	0	0	0	0							0	0	0	0	0	0	0
320201	1	2	0	1	0	1	1	1	0	0	0	0	0	0	0	0	0							0	0	0	0	0	0	0	0	0	0	0	0
320202	1	4	0	1	0	1	1	1	1	1	0	0	0	0	1	1	0							0	0	0	0	0	0	0	0	0	0	0	0
320203	1	4	0	1	2	1	1	2	0	1	0	0	0	0	0	0	0							0	0	0	0	0	0	0	0	0	0	0	0
320204	0	5	0	1	2	1	1	1	0	0		0	0	0	0	0	0							0	0	0	0	0	0	0
320205	0	4	0	1	2	1	1	1	1	0	0	0	0	0	0	0	0							0	0	0	0	0	0	0
320206	1	3	0	1	0	1	1	1	1	0	0	0	0	0	0	0	0							0	0	0	0	0	0	0	0	0	0	0	0
320207	1	4	0	1	0	1	2	1	1	1		0	0	0	0	0	0							0	0	0	0	0	0	0	0	0	0	0	0
320208	1	5	0	1	2	1	1	2	1	1		0	0	0	0	0	0							0	0	0	0	0	0	0	0	0	0	0	0
320209	1	5	1	1	2	1	2	2	0	0		0	0	0	0	0	0							0	0	0	0	0	0	0
320210	0	5	0	1	0	1	2	2	0	0		0	0	0	0	0	0							0	0	0	0	0	0	0
320211	1	5	0	1	2	1	1	1	1	0		0	0	0	0	0	0							0	0	0	0	0	0	0	0	0	0	0	0
320212	0	4	0	1	2	1	1	2	0	0		0	0	0	0	0	0							0	0	0	0	0	0	0	0	0	0	0	0
320213	1	5	1	1	2	1	2	2	1	0		0	0	0	0	0	0							0	0	0	0	0	0	0	0	0	0	0	0
320214	1	1	0	1	0	1	1	1	1	0		0	0	0	0	0	0									0					0	0	0	0	0
320215	1	4	0	1	2	1	1	1	1	0	0	0	0	0	0	0	0							0	0	0	0	0	0	0	0	0	0	0	0
320216	1	4	0	1	1	1	1	1	0	0		0	0	0	0	0	0							0	0	0	0	0	0	0	0	0	0	0	0
320217	0	4	0	1	0	1	1	1	0	1	0	0	0	0	0	0	0							0	0	0	0	0	0	0	0	0	0	0	0
320218	0	5	0	1	2	1	1	2	0	1	0	0	0	0	0	0	0							0	0	0	0	0	0	0	0	0	0	0	0
320219	0	1	0	1	2	2	1	1	0	1	0	0	0	0	0	0	0							0	0	0	0	0	0	0	0	0	0	0	0
320220	0	5	0	1	2	1	2	2	0	0		0	0	0	0	0	0							0	0	0	0	0	0	0	0	0	1	0	0
320221	1	4	0	1	2	1	2	2	0	1	1	0	0	0	1	1	0							1	0	0	0	0	0	0	0	0	0	0	0
320222	1	4	0	1	0	1	2	1	1	0	0	0	0	0	0	0	0							0	0	0	0	0	0	0	0	0	0	0	0
320223	1	2	0	1	2	1	1	1	1	0		0	0	0	0	0	0							0	1	0	0	0	0	0	0	0	0	0	0
320224	1	1	0	0	2	1	1	1	1	0		0	0	0	0	0	0							0	0	0	0	0	0	0	0	0	0	0	0
320225	0	3	0	1	0	1	2	1	0	0		0	0	0	0	0	0							0	0	0	0	0	0	0	0	0	0	0	0
320226	0	5	0	1	0	1	2	2	0	0	1	0	0	0	0	0	0							0	0	0	0	0	0	0
320228	1	1	0	1	2	1	1	1	1	0	0	0	0	0	0	0	0							0	0	0	0	0	0	0
320229	1	5	0	1	2	1	1	1	1	1		0	0	0	0	0	0							0	0	0	0	0	0	0	0	0	0	0	0
320230	1	4	0	1	2	1	2	2	1	1		0	0	0	0	0	0							0	0	0	0	0	0	0	0	0	0	0	0
320231	0	5	0	1	0	1	1	2	0	0		0	0	0	0	0	0							0	0	0	0	0	0	0	0	0	0	0	0
320232	1	4	0	1	2	1	1	1	1	1	0	0	0	0	0	0	0							0	0	0	0	0	0	0	0	0	0	0	0
320233	1	5	0	1	0	1	1	1	1	0	0	0	0	0	0	0	0							0	0	0	0	0	0	0	0	0	0	0	0
320234	0	4	0	1	2	1	1	1	0	0	0	0	0	0	0	0	0							0	0	0	0	0	0	0	0	0	0	0	0
320235	1	5	1	1	0	2	1	1	0	2		0	0	0	0	0	0							0	0	0	0	0	0	0
320236	1	5	0	1	2	1	1	2	0	0	0	0	0	0	0	0	0							0	0	0	1	0	0	0	0	0	0	0	0
320237	1	3	0	1	2	1	1	2	1	0		0	0	0	0	0	0							0	0	0	0	0	0	0	0	0	0	0	0
320238	0	5	0	1	2	1	1	1	1	0	1	0	0	0	0	0	0							0	0	0	0	0	0	0	0	0	0	0	0
320239	0	4	0	1	0	1	1	1	0	1	0	0	0	1	0	1	0							0	0	0	0	0	0	0	0	0	0	0	0
320240	1	5	1	1	2	1	1	2	0	0		0	0	0	0	0	0							0	0	0	0	1	0	0	0	0	0	0	0
320241	1	4	0	1	2	1	1	1	0	0		0	0	0	0	0	0							0	0	0	0	0	0	0	0	0	0	0	0
320242	1	4	0	1	0	1	2	1	1	0	0	0	0	0	0	0	0							0	0	0	0	0	0	0	0	0	0	0	0
320243	1	3	0	1	0	1	1	1	0	0	0	0	0	0	0	0	0							0	1	0	0	0	0	0	0	0	0	0	0
320244	0	2	0	1	2	1	1	2	0	0		0	0	0	0	0	0							0	0	0	0	0	0	0	0	0	0	0	0
320245	1	2	0	1	0	1	1	1	1	0	0	0	0	0	0	0	0							0	0	0	0	0	0	0	0	0	0	0	0
320247	1	3	0	1	2	2	1	1	1	0	0	0	0	0	0	0	0							0	0	0	0	0	0	0	0	0	0	0	0
320248	1	4	0	1	0	1	1	2	1	0	0	0	0	0	0	0	0							0	0	0	0	0	0	0	0	0	0	0	0
320249	1	5	0	1	2	1	1	1	1	0	0	0	0	0	0	0	0							0	0	0	0	0	0	0	0	0	0	0	0
320250	0	4	0	1	2	1	1	1	1	0		0	0	0	0	0	0							0	0	0	0	0	0	0	0	0	0	0	0
320251	1	5	0	1	2	1	1	1	1	0	0	0	0	0	0	0	0							0	0	0	0	0	0	0	0	0	0	0	0
320252	0	4	0	1	0	1	1	1	1	0	0	0	0	0	0	0	0							0	0	0	0	0	0	0
320253	0	4	0	1	2	1	1	1	0	1	0	0	0	1	0	1	0							0	0	0	0	0	0	0	0	0	0	0	0
320254	1	3	0	1	2	1	1	2	1	0		0	0	0	0	0	0							0	0	0	0	0	0	0	0	0	0	0	0
320255	1	1	0	0	0	1	1	1	0	1	0	0	0	0	0	0	0							0	0	0	0	0	0	1	0	0	0	0	0
320256	1	2	0	1	2	1	1	1	1	0	0	0	0	0	0	0	0							0	0	0	0	0	0	0	0	0	0	0	0
320257	0	1	0	0	0	1	3	1	1	0		0	0	0	0	0	0							0	0	0	0	0	0	0
320258	0	4	0	1	0	1	2	1	0	0	0	0	0	0	0	0	0							0	0	0	0	0	0	0
320259	1	2	0	1	0	2	1	1	1	0	0	0	0	0	0	0	0							0	0	0	0	0	0	0	0	0	0	0	0
320260	0	1	1	0	2	1	2	1	1	0	0	0	0	0	0	0	0							0	0	0	0	0	0	0	0	0	0	0	0
320261	0	4	0	1	2	1	1	1	0	0		0	0	0	0	0	0							0	0	0	0	0	0	0
320262	1	5	0	1	2	1	1	1	1	0	0	0	0	0	0	0	0							0	1	0	0	0	0	0	0	0	0	0	0
320263	0	5	0	1	2	1	1	1	0	0	0	0	0	0	0	0	0							0	0	0	0	0	0	0	0	0	0	0	0
320264	1	1	0	1	2	1	1	1	0	0		0	0	0	0	0	0							0	0	0	0	0	0	0	0	0	0	0	0
320265	1	4	0	1	2	1	1	1	1	0	1	0	0	0	0	1	1							0	0	0	0	0	0	0	0	0	0	0	0
320266	1	3	0	1	0	1	1	2	1	0	0	0	0	0	0	0	0							0	0	0	0	0	0	0
320267	0	5	0	1	2	1	2	2	0	0		0	0	0	0	0	0							0	0	0	0	0	0	0
320268	1	5	0	1	0	1	1	2	1	0		0	0	0	0	0	0							0	0	0	0	0	0	0	0	0	0	0	0
320269	1	5	0	1	2	1	2	1	1	0	0	0	0	0	1	1	0							0	0	0	0	0	0	0	0	0	0	0	0
320270	0	2	0	1	0	1	1	1	0	0														0	0	0	0	0	0	0
320271	1	1	0	1	0	2	1	1	0	0		0	0	0	0	0	0							0	0	0	0	0	0	0
320272	1	3	0	1	0	1	1	1	1	0	0	0	0	0	0	0	0							0	0	0	0	0	0	0	0	0	0	0	0
320273	0	5	1	1	0	1	1	2	0	1		0	0	0	1	1	0							1	0	0	0	0	0	0	0	0	0	0	0
320274	1	1	0	1	0	1	1	2	1	0		0	0	0	0	0	0							0	0	0	0	0	0	0	0	0	0	0	0
320275	1	3	0	1	2	1	1	2	0	1	0	0	0	0	0	0	0							0	0	0	0	0	0	1	0	0	0	0	0
320276	1	1	0	0	0	1	3	1	0	0		0	0	0	0	0	0							0	0	0	0	0	0	0
320277	0	4	0	1	2	1	1	2	0	0	1	0	0	0	0	0	0									0					0	0	0	0	0
320278	1	4	0	1	2	1	1	1	1	0	0	0	0	0	1	1	0							0	1	0	0	0	0	0	0	0	0	0	0
320279	0	5	0	1	0	2	1	2	0	1	0	0	0	0	0	0	0							0	0	0	0	0	0	0	0	0	0	0	0
320280	0	1	0	0	0	1	1	1	1	0	0	0	0	0	0	0	0							0	0	0	0	0	0	0
320282	0	2	0	1	2	1	1	2	1	1		0	0	0	0	0	0							0	0	0	0	0	0	0	0	0	0	0	0
320283	1	4	0	1	2	1	1	1	1	1		0	0	0	0	0	0							0	0	0	0	0	0	0	0	0	0	0	0
320284	0	5	0	1	1	2	1	1	1	0		0	0	0	0	0	0							0	0	0	0	0	0	1
320285	0	5	0	1	2	1	1	1	0	0	0	0	0	0	0	0	0							0	0	0	0	0	0	0	0	0	0	0	0
320286	1	4	0	1	0	1	1	2	1	0	0	0	0	0	0	0	0							0	0	0	0	0	0	0	0	0	0	0	0
320287	1	3	0	1	2	1	1	1	1	0	0	0	0	0	0	0	0							0	0	0	0	0	0	0	0	0	0	0	0
320288	1	3	0	1	2	1	1	1	1	0		0	0	0	0	0	0							0	0	0	0	0	0	0
320289	1	1	0	0	2	1	1	1	1	2	0	0	0	0	0	0	0							0	0	0	0	0	0	0
320290	1	3	0	1	2	1	1	1	2	0		0	0	0	0	0	0							0	0	0	0	0	0	0
320292	0	5	0	1	2	1	1	1	0	1		0	0	0	0	0	0							0	0	0	0	0	0	0
320293	1	3	0	1	2	1	2	1	1	0	0	0	0	0	0	0	0							0	0	0	0	0	0	0	0	0	0	0	0
320294	1	2	0	1	2	1	1	1	1	0		0	0	0	1	1	0							0	1	0	0	0	0	0
320295	0	4	0	1	2	1	1	2	1	0	0	0	0	0	0	0	0							0	0	1	0	0	0	0	0	0	0	0	0
320296	1	3	0	1	2	2	2	2	1	0		0	0	0	0	0	0							0	0	0	1	0	0	0	0	0	0	0	0
320297	1	1	0	1	0	1	1	2	1	0		0	0	0	0	0	0							0	0	0	0	0	0	0	0	0	0	0	0
320298	1	3	0	1	1	1	1	1	1	0	1	0	0	0	0	0	0							1	0	0	0	0	0	0	0	0	0	0	0
320299	0	5	0	1	2	1	1	2	0	0		0	0	0	0	0	0							0	0	0	0	0	0	0	0	0	0	0	0
320300	1	5	0	1	2	1	1	1	1	1	0	0	0	0	0	0	0							0	0	0	0	0	0	0	0	0	0	0	0
320301	0	5	0	1	2	1	1	2	0	0		0	0	0	0	0	0							0	0	0	0	0	0	0	0	0	0	0	0
320302	1	5	0	1	0	1	1	2	1	0	0	0	0	0	0	0	0							0	0	0	0	0	0	0	0	0	0	0	0
320303	0	5	0	1	2	1	1	2	0	0		0	0	0	0	0	0							0	0	0	0	0	0	0	0	0	0	0	0
320304	1	5	0	1	0	1	1	2	1	0		0	0	0	0	0	0							0	0	0	0	0	0	0	0	0	0	0	0
320305	1	5	0	1	2	1	1	1	1	0	0	0	0	0	0	0	0							0	0	0	0	0	0	0
320306	1	2	1	1	2	1	1	1	2	0		0	0	0	0	0	0							0	0	0	0	0	0	0	0	0	0	0	0
320307	1	5	0	1	2	1	2	2	1	0	1	0	0	0	0	0	0							0	0	0	0	0	0	0	0	0	0	0	0
320308	1	5	0	1	2	1	1	1	1	0	0	0	0	0	0	0	0							0	0	0	0	0	0	0
320310	0	4	1	1	2	1	2	2	0	0	0	0	0	0	0	0	0							0	0	0	1	0	0	0
320311	0	5	0	1	0	1	2	2	0	0		0	0	0	1	1	0							0	0	0	0	0	0	0
320312	0	4	0	1	2	1	1	1	0	0	0	0	0	0	0	0	0							0	0	0	0	0	0	0	0	0	0	0	0
320313	0	4	1	1	2	1	1	2	0	0		0	0	0	0	0	0							0	0	0	0	1	0	0	0	0	0	1	0
320314	1	2	1	1	2	1	1	2	1	1	0	0	0	0	0	0	0							0	0	0	0	0	0	0	0	0	0	0	0
320315	1	4	0	1	2	1	1	1	1	0	0	0	0	0	0	0	0							0	0	0	0	0	0	0	0	0	0	0	0
320316	1	4	0	1	2	1	1	1	0	0	0	0	0	0	0	0	0							0	0	0	0	0	0	0	0	0	0	0	0
320317	1	4	0	1	1	1	1	1	1	0	0	0	0	0	0	0	0							0	0	0	0	0	0	0	0	0	0	0	0
320318	1	5	0	1	0	1	1	2	0	0		0	0	0	0	0	0							0	0	0	0	0	0	0	0	0	0	0	0
320319	1	2	0	1	2	1	1	1	1	0	0	0	0	0	0	0	0							0	0	0	0	0	0	0	0	0	0	0	0
320320	1	2	0	1	2	1	1	1	1	0	0	0	0	0	0	0	0							0	0	1	0	0	0	0	0	0	0	0	0
320321	1	5	1	1	2	1	1	1	1	0		0	0	0	0	0	0							0	0	0	0	0	0	0
320322	1	4	0	1	1	2	1	1	1	0	0	0	0	0	0	0	0							0	0	0	0	0	0	0	0	0	0	0	0
320323	0	5	0	1	2	1	1	1	0	0	0	0	0	1	0	1	0							0	0	0	0	0	0	0	0	0	0	0	0
320324	1	4	0	1	0	1	1	1	1	0	0	0	0	0	0	0	0							0	0	1	0	0	0	0	0	0	0	0	0
320325	1	5	0	1	2	1	2	2	1	0	0	0	0	0	0	0	0							0	0	0	0	0	0	0	0	0	0	0	0
320326	1	3	0	1	0	1	1	1	1	0	0	0	0	0	0	0	0							0	0	0	0	0	0	0	0	0	0	0	0
320327	1	5	0	1	1	1	1	1	1	0		0	0	0	0	0	0							0	1	0	0	0	0	0
320328	1	5	0	1	2	1	1	1	1	0	0	0	0	0	0	0	0							0	0	0	0	0	0	0	0	0	0	0	0
320329	1	3	0	1	0	1	2	1	1	0		0	0	0	1	1	0							0	0	0	0	0	0	0	0	0	0	0	0
320330	1	5	0	1	2	1	2	1	0	0		0	0	0	0	0	0							0	0	0	0	0	0	0	0	0	0	0	0
320331	0	1	0	1	0	2	1	1	1	0	0	0	0	0	0	0	0							0	0	0	0	0	0	0
320332	1	4	0	1	2	1	1	1	0	0	0	0	0	0	0	0	0							0	0	0	0	0	0	0	0	0	0	0	0
320337	1	5	0	1	0	1	1	1	1	0		0	0	0	1	1	0							0	0	0	0	0	0	0
320338	1	1	0	1	2	1	1	1	1	1	0	0	0	0	0	0	0							0	0	0	0	0	0	0	0	0	0	0	0
320339	1	4	1	1	2	1	2	2	1	0														0	0	0	0	0	0	0
320340	0	5	0	1	0	1	1	1	0	0														0	0	0	0	0	0	0	0	0	0	0	0
320341	0	4	0	1	2	1	1	2	1	0	1													1	0	0	0	0	0	0	1	0	0	0	0
320342	1	5	0	1	2	1	2	1	2	0														0	0	0	0	0	0	0	0	0	0	0	0
320343	1	3	0	1	0	1	2	1	1	0																0					0	0	0	0	0
320344	0	5	0	1	1	1	1	2	1	0														0	0	1	0	0	0	0	0	0	0	0	0
320345	1	1	0	0	0	1	1	1	0	0	0													0	0	0	0	0	0	0	0	0	0	0	0
320346	1	3	0	1	0	1	1	1	1	1	0													0	0	0	0	0	0	0	0	0	0	0	0
320347	0	2	0	1	0	1	1	2	0	0														0	0	0	0	0	0	0	0	0	0	0	0
320348	1	4	0	1	2	1	1	2	1	0														0	0	0	0	0	0	0	0	0	0	0	0
320349	0	1	0	1	2	1	1	1	0	1	0													0	0	0	0	0	0	0
320350	0	2	0	1	0	1	1	1	1	0														0	0	0	0	0	0	0	0	0	0	0	0
410001	1	4	0	1	0	1	1	1	1	1														0	0	0	0	0	0	0
410002	1	3	0	1	0	1	1	1	1	0														0	0	0	0	0	0	1
410003	1	4	0	1	0	1	1	1	1	0														0	0	0	0	0	0	0
410004	1	4	0	1	1	1	1	2	1	0														0	0	0	0	1	0	0	0	0	0	0	0
410005	0	5	0	1	0	1	1	2	2	1														0	0	0	0	0	0	0
410006	0	5	0	1	0	1	1	1	0	0																0
410007	0	3	0	1	0	1	1	1	0	0														0	0	0	0	0	0	1
410008	1	2	0	1	0	1	1	1	0	0														0	0	0	0	0	0	0
410009	0	3	0	1	0	1	1	1	1	2														0	0	0	1	0	0	0
410010	0	3	0	0	0	1	1	1	0	0																0
410011	1	4	0	1	0	2	1	1	0	1														0	0	0	0	0	0	0	0	0	0	0	0
410012	0	5	0	1	1	2	2	2	0	1														0	0	0	0	0	0	0
410013	1	3	0	1	0	1	1	1	1	1														0	0	0	0	0	0	0
410014	1	5	0	1	0	1	1	2	1	0														0	0	0	0	1	0	0
410015	0	4	0	1	0	2	1	1	1	1														1	0	0	0	0	0	0
410016	1	2	1	1	2	1	2	1	1	0														1	0	1	0	0	0	0
410017	0	4	0	1	1	1	1	2	0	0																0
410018	1	4	0	1	0	1	1	2	1	1														0	0	0	0	0	0	1
410019	1	5	1	1	2	1	2	1	0	0																0
410020	1	3	0	1	0	1	1	2	1	0														0	0	0	1	0	0	0
410021	0	5	0	1	0	1	1	1	0	0														0	0	0	0	0	0	0
410022	1	4	1	1	0	1	2	2	0	0														0	0	0	0	0	0	0
410023	1	4	0	1	0	1	1	2	2	1														0	0	0	0	0	0	0
410024	1	4	1	1	0	1	1	2	1	0														0	0	0	0	1	0	0	0	0	0	0	0
410025	1	2	0	1	0	1	1	1	2	0														1	0	0	0	0	0	0	0	0	0	0	0
410026	1	5	0	1	0	1	1	2	0	0														0	0	0	1	0	0	0
410027	1	4	0	1	0	1	1	1	0	0																0					0	0	0	0	0
410028	1	2	0	0	0	1	1	1	1	1														0	0	1	0	0	0	0
410029	0	5	0	1	0	1	1	1	0	1														0	0	0	0	0	0	0
410030	1	4	0	1	0	1	1	1	1	0																0
410031	0	4	0	1	0	1	1	1	0	0														0	0	0	1	0	0	0
410032	0	2	0	1	0	1	3	1	0	0																0
410033	0	3	0	1	0	1	1	1	0	0														0	0	0	0	0	0	0
410034	0	4	0	1	0	1	1	1	1	0														0	0	0	0	0	0	0
410035	1	5	0	1	0	1	3	1	0	1																0
410036	0	5	0	1	0	2	1	2	0	1														0	1	0	0	0	0	0
410037	0	5	0	1	0	1	1	2	0	0														0	0	0	0	0	0	0
410038	0	3	0	1	0	1	1	1	0	0																0
410039	0	5	0	1	0	1	1	2	0	0														0	0	0	0	0	0	1
410040	0	5	0	1	2	3	1	2	2	0														0	0	0	1	0	0	0
410041	1	4	0	1	0	2	1	2	1	2														0	0	0	1	0	0	0
410042	1	1	0	1	2	1	1	2	0	1																0
410043	1	3	0	1	0	1	1	1	1	0														0	0	0	0	0	0	0
410044	0	4	0	1	0	2	2	1	0	0																0
410045	1	5	0	1	1	1	1	1	2	0														0	0	0	0	0	1	0
410046	0	4	0	1	0	3	1	1	0	0														0	0	0	0	0	0	0
410050	1	4	0	1	0	1	1	1	0	1														0	1	0	0	0	0	0
410051	0	5	0	1	1	1	1	2	0	0														0	0	0	0	0	0	1	0	0	0	0	0
410052	1	4	0	1	0	1	2	2	1	1														0	0	0	0	0	0	0	0	0	0	0	0
410053	1	5	1	1	2	1	1	1	1	0														0	0	0	0	0	0	0
410054	0	3	1	1	0	2	1	1	0	1														0	0	0	0	0	0	0
410055	1	3	0	1	0	1	1	1	1	0														0	0	0	0	0	0	0
410056	0	2	0	0	0	1	1	1	0	1														0	0	0	0	0	0	0
410057	1	3	0	1	2	1	1	2	0	1														0	0	0	0	0	0	1
410058	1	4	0	1	0	1	1	1	1	0																0					0	0	0	0	0
410059	1	4	0	1	0	1	1	1	1	0														0	0	0	0	0	0	0
410060	0	5	0	1	0	1	1	2	0	0														0	0	0	0	0	0	1
410061	0	3	0	1	0	1	1	1	0	0														0	0	0	0	0	0	0
410062	1	3	1	1	1	1	1	2	0	1														0	0	0	0	0	0	0	0	0	0	0	0
410064	0	3	0	1	2	3	1	2	2	2																0
410065	1	5	0	1	0	1	1	1	1	0														0	0	0	0	0	1	0
410066	1	5	1	1	2	1	1	1	2	1														0	0	0	0	0	0	0
410068	1	5	0	1	2	1	1	2	1	1														0	0	0	0	0	0	0
410069	1	5	0	1	0	1	1	1	1	0														0	0	0	1	0	0	0
410070	1	4	0	1	1	1	1	2	1	0														0	0	0	1	0	0	0
410071	1	1	0	0	0	1	3	1	1	0														0	0	0	0	0	0	0
410072	0	4	0	1	0	1	1	1	0	0																0
410073	1	5	0	1	2	1	1	2	1	1														0	0	0	0	1	0	0
410074	0	1	0	0	0	1	1	1	0	0														0	0	0	0	0	0	0	0	0	0	0	0
410075	0	3	0	1	0	2	1	1	1	0																0
410081	1	2	0	1	0	1	1	1	1	0														1	0	0	0	0	0	0
410091	0	5	1	1	0	1	2	2	0	0														0	0	0	0	0	0	0	0	0	0	0	0
410092	1	4	0	1	0	1	1	1	1	1														0	0	0	0	0	0	0

## Sheet: Sheet2
Variable	Type	Label/description
id	numeric	Record identifier number
sex	numeric	1: male 0: female
agegp	numeric	1: age 15 to 49 years 2: age 50 to 64 years 3: age 65 to 74 years 4: age 75 to 84 years 5: age 85 years and over
died	numeric	1: died 0: survived
under	numeric	Presence of underlying diseases 1: Yes 0: No
ppv	numeric	PPV23 vaccinated 0: No 1: Yes 2: Unknown
symp_durgp	numeric	Duration of symptoms 1: 0-6 days 2: >=7 days 3: Unknown
curbgp	numeric	CURB65 score 1: 0-3 2: 4-5 3: Unknown
cap	numeric	1: CAP 2: HCAP
smoking	numeric	Smoking status 0: No 1: Yes 2: Unknown
preant	numeric	Pre-hospital antibiotics used 0: No 1: Yes 2: Unknown
uad_sp	numeric	UAD for S. pneumoniae 0: Negative 1: Positive
infa	numeric	PCR for influenza A 0: Negative 1: Positive
hmpv	numeric	PCR for HMPV 0: Negative 1: Positive
rsv	numeric	PCR for RSV 0: Negative 1: Positive
rhino	numeric	PCR for HRV 0: Negative 1: Positive
anyvirus	numeric	PCR for any RVs 0: Negative 1: Positive
othervirus	numeric	PCR for other RVs 0: Negative 1: Positive
pcr_sp	numeric	PCR for S. pneumoniae 0: Negative 1: Positive
pcr_hi	numeric	PCR for H. influenzae 0: Negative 1: Positive
pcr_mc	numeric	PCR for M. catarrhalis 0: Negative 1: Positive
pcr_mp	numeric	PCR for M. pneumoniae 0: Negative 1: Positive
pcr_cp	numeric	PCR for C. pneumoniae 0: Negative 1: Positive
pcr_lp	numeric	PCR for L. pneumophila 0: Negative 1: Positive
cult_sp	numeric	Sputum culture for S. pneumoniae 0: Negative 1: Positive
cult_hi	numeric	Sputum culture for H. influenzae 0: Negative 1: Positive
cult_mc	numeric	Sputum culture for M. catarrhalis 0: Negative 1: Positive
cult_sa	numeric	Sputum culture for Staph. aureus 0: Negative 1: Positive
cult_kp	numeric	Sputum culture for K. pneumoniae 0: Negative 1: Positive
cult_ec	numeric	Sputum culture for E. coli 0: Negative 1: Positive
cult_pa	numeric	Sputum culture for P. aeruginosa 0: Negative 1: Positive
bld_sp	numeric	Blood culture for S. pneumoniae 0: Negative 1: Positive
bld_hi	numeric	Blood culture for H. influenzae 0: Negative 1: Positive
bld_ec	numeric	Blood culture for E. coli 0: Negative 1: Positive
bld_kp	numeric	Blood culture for K. pneumoniae 0: Negative 1: Positive
bld_sa	numeric	Blood culture for Staph. aureus 0: Negative 1: Positive
